# Supplementary material for: Control of bacterial cell wall autolysins by peptidoglycan crosslinking mode
Source: Nat Commun. 2024 Sep 11;15:7937. doi: 10.1038/s41467-024-52325-2 (PMC11390936; doi:10.1038/s41467-024-52325-2)
Supplement: Supplementary file 4 — Supplementary Data 1 [file 41467_2024_52325_MOESM4_ESM.xlsx]

## Sheet: Conditions
Group	Category	Description
Antibiotics	AB CW	Cell wall targeting antibiotics
	AB DNA	DNA targeting antibiotics
	AB PS	Protein synthesis targeting antibiotics
	AB RNA	RNA targeting antibiotics
Bile salts	Bile	Bile salts, digestive tract
C source	C source	Minimal medium with different C sources
Other conditions	Other	Different conditions and compounds
Physical conditions	pH	Medium pH
	Anoxia	Anoxia, Anoxiairation
	Salt	Salt concentration
	Temp	Temperature
Category	Number	Condition	Description
AB CW	1	Amp 0.5	LB + ampicillin 0.5 µg/ml
AB CW	2	Amp 5	LB + ampicillin 5 µg/ml
AB CW	3	Amp 10	LB + ampicillin 10 µg/ml
AB CW	4	Cb 0.5	LB + carbenicillin 0.5 µg/ml
AB CW	5	Mec 0.01	LB + mecillinam 0.01 µg/ml
AB CW	6	Mec 0.05	LB + mecillinam 0.05 µg/ml
AB CW	7	Mec 0.1	LB + mecillinam 0.1 µg/ml
AB CW	8	Vanc 10	LB +vancomycin 10 µg/ml
AB CW	9	Vanc 20	LB + vancomycin 20 µg/ml
AB CW	10	Vanc 50	LB + vancomycin 50 µg/ml
AB CW	11	D-Cyclo 1	LB + D-cycloserine 1 µg/ml
AB CW	12	D-Cyclo 10	LB + D-cycloserine 10 µg/ml
AB CW	13	Cefsul 2	LB + cefsulodin 2 µg/ml
AB CW	14	Cefsul 20	LB + cefsulodin 20 µg/ml
AB CW	15	Azt 0.01	LB + aztreonam 0.01 µg/ml
AB CW	16	Azt 0.05	LB + aztreonam 0.05 µg/ml
AB CW	17	Amox 0.025	LB + amoxicillin 0.025 µg/ml
AB CW	18	Amox 0.25	LB + amoxicillin 0.25 µg/ml
AB CW	19	Amox 2.5	LB + amoxicillin 2.5 µg/ml
AB CW	20	Fosfo 0.1	LB + fosfomycin 0.1 µg/ml
AB CW	21	Fosfo 1	LB + fosfomycin 1 µg/ml
AB CW	22	Fosfo 10	LB + fosfomycin 10 µg/ml
AB CW	23	PolyB 1	LB + polymyxin B 1 µg/ml
AB CW	24	PolyB 10	LB + polymyxin B 10 µg/ml
AB DNA	25	Norf 0.01	LB + norfloxacin 0.01 µg/ml
AB PS	26	Sm 50	LB + streptomycin 50 µg/ml
AB PS	27	Cm 0.05	LB + chloramphenicol 0.05 µg/ml
AB PS	28	Cm 0.5	LB + chloramphenicol 0.5 µg/ml
AB PS	29	FusAc 1	LB + fusidic acid 1 µg/ml
AB PS	30	FusAc 5	LB + fusidic acid 5 µg/ml
AB PS	31	FusAc 20	LB + fusidic acid 20 µg/ml
AB PS	32	FusAc 50	LB + fusidic acid 50 µg/ml
AB PS	33	Gent 0.1	LB + gentamicin 0.1 µg/ml
AB PS	34	Gent 1	LB + gentamicin 1 µg/ml
AB PS	35	Spect 0.5	LB + spectomycin 0.5 µg/ml
AB PS	36	Spect 5	LB + spectomycin 5 µg/ml
AB PS	37	Eryt 0.1	LB + erythromycin 0.1 µg/ml
AB PS	38	Eryt 1	LB + erythromycin 1 µg/ml
AB RNA	39	Rif 0.05	LB + rifampicin 0.5 µg/ml
Bile	40	DOC 0.1	LB + sodium deoxycholate 0.1 % (w/v)
Bile	41	DOC 0.5	LB + sodium deoxycholate 0.5 % (w/v)
Bile	42	Bile 0.1	LB + bile 0.1 % (w/v)
Bile	43	Bile 0.5	LB + bile 0.5 % (w/v)
Bile	44	Bile 1	LB + bile 1 % (w/v)
Bile	45	Bile 2	LB + bile 2 % (w/v)
Bile	46	COL 0.1	LB + choleate 0.1 % (w/v)
Bile	47	COL 0.5	LB + choleate 0.5 % (w/v)
Bile	48	COL 1	LB + choleate 1 % (w/v)
C source	49	MB1/2	Marine broth 1/2 diluted in MilliQ water
C source	50	M9 Acet0.6	M9 minimal medium + acetate 0.6 % (w/v)
C source	51	M9 Acet1.2	M9 minimal medium + acetate 1.2 % (w/v)
C source	52	M9 Glu0.2	M9 minimal medium + glucose 0.2 % (w/v)
C source	53	M9 Glu0.4	M9 minimal medium + glucose 0.4 % (w/v)
C source	54	M9 Gly0.4	M9 minimal medium + glycerol 0.4 % (w/v)
C source	55	M9 Gly0.8	M9 minimal medium + glycerol 0.8 % (w/v)
C source	56	M9 Suc0.2	M9 minimal medium + sucrose 0.2 % (w/v)
C source	57	M9 Suc0.4	M9 minimal medium + sucrose 0.4 % (w/v)
C source	58	M9 Malt0.1	M9 minimal medium + maltose 0.1 % (w/v)
C source	59	M9 Malt0.2	M9 minimal medium + maltose 0.2 % (w/v)
C source	60	M9 Succi0.3	M9 minimal medium + succinate 0.3 % (w/v)
C source	61	M9 Succi0.6	M9 minimal medium + succinate 0.6 % (w/v)
Other	62	EtOH 2%	LB + ethanol 2 % (v/v)
Other	63	EtOH 4%	LB + ethanol 0.6 % (v/v)
Other	64	Triton 0.2%	LB + triton X-100 0.2 % (v/v)
Other	65	Triton 0.03%	LB + triton X-100 0.03 % (v/v)
Other	66	Triton 0.01%	LB + triton X-100 0.01 % (v/v)
Other	67	EtBr 50 ug/ml	LB + ethidium bromide 50 µg/ml
Other	68	EtBr 10 ug/ml	LB + ethidium bromide 10 µg/ml
Other	69	EtBr 2 ug/ml	LB + ethidium bromide 2 µg/ml
Other	70	EDTA 0.1 mM	LB + EDTA 0.1 mM
Other	71	UV 6s	LB culture treated with UV for 6 s
Other	72	UV 12s	LB culture treated with UV for 12 s
Other	73	UV 18s	LB culture treated with UV for 18 s
Other	74	UV 24s	LB culture treated with UV for 24 s
Other	75	D-Met	LB + D-methionine 5 mM
Other	76	D-Arg	LB + D-arginine 5 mM
Other	77	D-Ala	LB + D-alanine 5 mM
Other	78	CoCl2 0.1	LB + CoCl2 0.1 mM
Other	79	Bicarb 1	LB + bicarbonate 1 mM
Other	80	Bicarb 10	LB + bicarbonate 10 mM
Other	81	CuSO4 0.5	LB + CuSO4 0.5 mM
Other	82	CuSO4 1	LB + CuSO4 0.5 mM
Other	83	DMSO	LB + DMSO 0.1 % (v/v)
Other	84	PYO 0.01	LB + pyocyanin 0.01 µg/ml
Other	85	PYO 0.05	LB + pyocyanin 0.05 µg/ml
Other	86	PYO 0.1	LB + pyocyanin 0.1 µg/ml
Other	87	PCN 0.1	LB + phenazine 0.1 µg/ml
Other	88	PCN 0.5	LB + phenazine 0.5 µg/ml
Other	89	PCN 1	LB + phenazine 1 µg/ml
pH	90	pH5	LB pH adjusted to 5
pH	91	pH6	LB pH adjusted to 6
pH	92	pH7.5	LB pH adjusted to 7
pH	93	pH8	LB pH adjusted to 8
pH	94	pH9	LB pH adjusted to 9
pH	95	pH10	LB pH adjusted to 10
Anoxia	96	Anox	LB, sealed tube, no agitation
Anoxia	97	Anox NO3-	LB + KNO3 10 mM, sealed tube, no agitation
Anoxia	98	Anox NO2-	LB + NaNO2 1 mM, sealed tube, no agitation
Salt	99	LB 0 g/l NaCl	LB 0 g/l NaCl
Salt	100	LB 5 g/l NaCl	LB 5 g/l NaCl
Salt	101	LB 10 g/l NaCl	LB 10 g/l NaCl
Salt	102	LB 15 g/l NaCl	LB 15 g/l NaCl
Salt	103	LB 20 g/l NaCl	LB 20 g/l NaCl
Temp	104	T16	LB, 16 ºC temperature
Temp	105	T20	LB, 20 ºC temperature
Temp	106	T25	LB, 25 ºC temperature
Temp	107	T30	LB, 30 ºC temperature
Temp	108	T37	LB, 37 ºC temperature
Temp	109	T40	LB, 40 ºC temperature
Temp	110	T42	LB, 42 ºC temperature

## Sheet: Description
Category	Name	Description
PG features	PG density	Relative PG density, calculated as total area of the chromatogram divided by the OD600 of the culture
	Monomers	Percentage of monomeric muropeptides, calculated as the sum of their relative molar abundances (M3, M4G, M4, M2, M5, M3-Lpp, M3Anh, M4M and M4Anh)
	Dimers	Percentage of dimeric muropeptides, calculated as the sum of their relative molar abundances (D44G, D43, D34, D44, D45, D34Anh, D44Anh and D442xAnh)
	Trimers	Percentage of trimeric muropeptides, calculated as the sum of their relative molar abundances (T344, T444 and T444Anh)
	Crosslink	Percentage of crosslinks, calculated as Dimers + (Trimers × 2). There is a crosslink in a dimer, 2 in a trimer.
	DD-crosslink	Percentage of DD-crosslinks, calculated as DD-containing Dimers + (Trimers × 2).
	LD-crosslink	Percentage of LD-crosslinks, calculated as LD-containing Dimers + (Trimers × 2).
	Anhydros	Percentage of anhydromuropeptides, calculated as the sum of the relative molar abundances of all muropeptides with (1-6anhydro)MurNAc) (M3Anh, M4Anh, D34Anh, D44Anh, D442xAnh and T444Anh)
	Chain length	Average glycan units per chain, calculated by dividing 100 by the percentage of anhydro muropeptides.

## Sheet: Relative amount
CATEGORY	Number	Condition	PG density	Monomers	Dimers	Trimers	Crosslink	DD-crosslink	LD-crosslink	Anhydros	Chain length	M3	M4G	M4	M2	M5	M3-Lpp	M3Anh	D44G	D43	D34	M4M	D44	D45	M4Anh	T344	T444	D34Anh	D44Anh	T444Anh	D442xAnh
AB CW	1	Amp 0.5	0.955755	48.0597	46.1376	5.80272	57.7431	48.9275	8.81554	22.9219	4.442	0.0636766	0.01933	0.265609	0.0561715	0.0104144	0.0122143	0.0198748	0.012861	0.0224833	0.0352432	0.00453524	0.1934	0.0445609	0.0287711	0.01728	0.013002	0.0183522	0.117666	0.0277453	0.0168095
AB CW	2	Amp 5	2.96971	47.8768	46.0988	6.0244	58.1476	50.6282	7.51936	25.3685	3.99295	0.050067	0.0157599	0.293543	0.0529739	0.00847585	0.0117917	0.01843	0.00991815	0.0179318	0.0246109	0.00608092	0.188078	0.0383947	0.0216454	0.0176714	0.0110175	0.0152399	0.143093	0.0315551	0.0237219
AB CW	3	Amp 10	2.04184	51.5629	44.4765	3.96063	52.3978	43.5854	8.81238	23.1079	4.33367	0.0952032	0.0283503	0.279471	0.0420519	0.00951183	0.0178032	0.00954302	0.0303686	0.0189156	0.0400327	0.00280663	0.158867	0.0265948	0.0308873	0.0100053	0.00893874	0.0280805	0.122407	0.0206623	0.0194988
AB CW	4	Cb 0.5	1.74548	51.0293	43.3022	5.66849	54.6392	46.5929	8.04627	21.7541	4.69754	0.0410804	0.0218184	0.314924	0.05507	0.00817038	0.0204557	0.0184371	0.0132198	0.0166027	0.0275909	0.00522092	0.197094	0.0318561	0.0251162	0.016904	0.0124517	0.0190639	0.112217	0.0273292	0.015377
AB CW	5	Mec 0.01	1.08883	49.4898	44.9212	5.58902	56.0993	48.1051	7.9942	19.2786	5.20655	0.0593796	0.0129493	0.315085	0.0510913	0.00913595	0.0119837	0.0100349	0.0119011	0.0238892	0.0292954	0.00340968	0.207848	0.039573	0.0218282	0.0167827	0.0148894	0.0170811	0.106241	0.0242181	0.0133834
AB CW	6	Mec 0.05	1.05951	49.8304	44.6215	5.54813	55.7177	47.9753	7.74243	20.6696	4.85993	0.0594153	0.0111952	0.313969	0.0520325	0.0111399	0.0111668	0.013668	0.0105859	0.0191221	0.0275233	0.00325077	0.209162	0.0351696	0.0224666	0.0171986	0.0123724	0.0155038	0.114111	0.0259103	0.0150368
AB CW	7	Mec 0.1	1.21123	48.4641	45.5062	6.0297	57.5656	49.1162	8.44946	20.3416	4.9229	0.0621745	0.0124385	0.301149	0.05262	0.00924116	0.0103663	0.0127112	0.0106454	0.0190648	0.02905	0.00324339	0.213749	0.0381709	0.0206971	0.0191779	0.0154937	0.0170888	0.111852	0.0256254	0.0154413
AB CW	8	Vanc 10	0.982426	47.3219	47.3837	5.29446	57.9726	50.1352	7.83742	20.8814	4.8427	0.0599181	0.0129789	0.286508	0.0486116	0.0136156	0.015071	0.0136016	0.00898896	0.0269196	0.0264279	0.0033952	0.225346	0.0348796	0.0195187	0.0155704	0.0129557	0.0208056	0.115199	0.0244185	0.0152705
AB CW	9	Vanc 20	1.05989	53.8512	41.4448	4.70404	50.8528	43.8262	7.02666	19.0391	5.27041	0.0559781	0.0177498	0.337725	0.0500854	0.0128268	0.022612	0.0128874	0.00909614	0.02183	0.0235182	0.0053575	0.198847	0.0289332	0.0232902	0.0153905	0.00965961	0.0159675	0.104366	0.0219903	0.0118899
AB CW	10	Vanc 50	0.86978	56.3474	39.0914	4.5612	48.2138	41.2268	6.98698	17.7775	5.65625	0.0614059	0.0153026	0.340772	0.0519658	0.0181923	0.031403	0.0157391	0.00743997	0.016109	0.0203935	0.00419461	0.201414	0.030101	0.0244984	0.0161152	0.00741582	0.017246	0.0875195	0.022081	0.0106911
AB CW	11	D-Cyclo 1	1.46552	44.1501	50.1571	5.6928	61.5427	53.5633	7.97934	19.8757	5.18553	0.0654633	0.012253	0.258386	0.0481726	0.00868915	0.0120979	0.00962635	0.0106832	0.0236438	0.0305431	0.00575281	0.261711	0.0308059	0.02106	0.0162786	0.0167631	0.0166932	0.113904	0.0238864	0.013587
AB CW	12	D-Cyclo 10	1.2598	46.153	47.542	6.30492	60.1519	52.013	8.13886	20.8803	4.8051	0.0636644	0.0159663	0.275135	0.0522658	0.0100365	0.0110411	0.00954665	0.0101538	0.0301383	0.0326609	0.00399999	0.215268	0.0341171	0.0198744	0.0162244	0.0205251	0.016279	0.123064	0.0262997	0.0137391
AB CW	13	Cefsul 2	1.20782	49.0434	45.5646	5.39199	56.3486	47.522	8.82662	21.5777	4.65878	0.0531238	0.0194212	0.301531	0.0501123	0.00951285	0.0168187	0.0112089	0.0135254	0.0229711	0.0397226	0.00486219	0.195855	0.0312163	0.0238429	0.0144801	0.0110701	0.0195834	0.118692	0.0283698	0.0140803
AB CW	14	Cefsul 20	1.14868	48.8143	46.2374	4.94824	56.1339	48.049	8.08491	20.806	4.85585	0.0608147	0.0223966	0.290525	0.0514501	0.00918856	0.016461	0.0133537	0.0146983	0.0201394	0.0376998	0.00442972	0.203759	0.0379091	0.0195238	0.0136541	0.00881411	0.0158411	0.11948	0.0270142	0.0128474
AB CW	15	Azt 0.01	1.37255	47.6026	46.9193	5.47804	57.8754	49.7107	8.16477	20.4304	4.90401	0.0557583	0.0160596	0.293784	0.0514666	0.00801726	0.0139932	0.0119117	0.0129882	0.0250645	0.0335519	0.0044616	0.219723	0.0307711	0.0205745	0.0148182	0.0152394	0.0184595	0.116676	0.0247229	0.0119592
AB CW	16	Azt 0.05	1.33134	44.8679	48.6886	6.44346	61.5756	53.3218	8.25376	20.7418	4.84468	0.0467557	0.0235999	0.266868	0.057132	0.00765537	0.0108417	0.0126103	0.0142604	0.0234138	0.0330639	0.00469817	0.233513	0.0355456	0.0185177	0.0158583	0.0193755	0.0177571	0.117535	0.0292008	0.0117969
AB CW	17	Amox 0.025	1.1921	46.5502	47.863	5.58673	59.0365	51.4764	7.56007	21.8967	4.5913	0.0599892	0.0269842	0.249466	0.0647679	0.0109934	0.0122244	0.0139168	0.0127983	0.0287204	0.0352447	0.00599237	0.211128	0.0323441	0.0211688	0.0131252	0.0172553	0.0141057	0.127764	0.0254868	0.0165251
AB CW	18	Amox 0.25	1.11612	48.1174	46.15	5.73254	57.6151	50.0509	7.56418	22.5788	4.45966	0.0573621	0.0281641	0.259833	0.0584709	0.010862	0.0159398	0.0149311	0.0155984	0.0245047	0.0349159	0.00664415	0.201267	0.02975	0.028967	0.0138335	0.017066	0.0130589	0.122295	0.0264259	0.0201108
AB CW	19	Amox 2.5	1.20263	52.4399	41.2625	6.29758	53.8577	46.807	7.05062	23.8896	4.20385	0.0417461	0.035725	0.315691	0.0508937	0.0116626	0.0208312	0.0181934	0.01588	0.0155145	0.018802	0.00444929	0.177803	0.0281746	0.0252073	0.015994	0.00793664	0.0197163	0.122068	0.0390452	0.014666
AB CW	20	Fosfo 0.1	0.324845	50.2771	43.9679	5.75495	55.4778	49.5874	5.8904	21.0505	4.7827	0.0820562	0.0216408	0.289877	0.0447087	0.0121545	0.00853111	0.0109778	0.0128829	0.036235	0.0172445	0.00772776	0.195658	0.0313298	0.0250972	0.0131018	0.0163462	0.0154559	0.120104	0.0281015	0.0107693
AB CW	21	Fosfo 1	0.213833	52.2049	42.6986	5.09651	52.8916	46.4623	6.42927	19.6502	5.10591	0.094509	0.0391872	0.289546	0.0437658	0.0116182	0.00842117	0.0126444	0.00814387	0.0337738	0.0109516	0.00906945	0.183344	0.045154	0.013288	0.0163193	0.00969437	0.0207026	0.116392	0.0249514	0.00852388
AB CW	22	Fosfo 10	0.20904	59.0024	30.8859	10.1118	51.1094	42.6678	8.44158	22.399	4.78892	0.253943	0.0634388	0.100271	0.0243568	0.0165448	0.0512412	0.0477938	0.0107626	0.0283365	0.0226225	0.00585463	0.108379	0.0154861	0.0265795	0.0165058	0.0582674	0.0287817	0.0640869	0.0263444	0.0304037
AB CW	23	PolyB 1	0.995232	46.7803	47.4638	5.75583	58.9755	50.9075	8.06795	23.3705	4.29841	0.0645327	0.0187123	0.284249	0.0452536	0.00704546	0.00797263	0.0105589	0.0132036	0.0406656	0.0184656	0.0038679	0.191674	0.0407058	0.025611	0.0145839	0.0153628	0.0330461	0.126816	0.0276116	0.0100613
AB CW	24	PolyB 10	0.708127	48.5498	45.8892	5.56099	57.0112	48.8846	8.12652	22.9421	4.38219	0.0944592	0.0163548	0.274744	0.0363258	0.00787907	0.00947618	0.0137107	0.0174419	0.0569739	0.0184434	0.00653635	0.171553	0.0328224	0.0260118	0.0124399	0.0151288	0.0379419	0.112928	0.0280412	0.0107875
AB DNA	25	Norf 0.01	1.29586	47.994	46.4107	5.59535	57.6014	50.6196	6.98173	20.264	4.94065	0.0680483	0.0178866	0.289065	0.0529668	0.00776199	0.00758651	0.00946663	0.0110462	0.0238416	0.0296822	0.0061243	0.219819	0.030107	0.0210338	0.013496	0.0199291	0.013143	0.121905	0.0225284	0.0145628
AB PS	26	Sm 50	0.760648	47.1408	47.0965	5.76268	58.6218	50.2675	8.35437	22.3872	4.49258	0.0514403	0.0131314	0.293245	0.0484123	0.00781974	0.0127046	0.0106602	0.0129844	0.0149849	0.0307719	0.00273712	0.218847	0.0371345	0.0312582	0.0170748	0.0148407	0.0186224	0.122911	0.0257114	0.0147084
AB PS	27	Cm 0.05	0.931906	45.5135	49.0915	5.39503	59.8815	52.2175	7.66397	20.8972	5.0563	0.0391547	0.0113945	0.294342	0.0485365	0.00590705	0.010161	0.0135809	0.0124394	0.0151064	0.0269292	0.00354398	0.257115	0.03588	0.0285147	0.0174638	0.0130545	0.0147829	0.114868	0.023432	0.0137945
AB PS	28	Cm 0.5	0.727429	43.6311	52.3562	4.01271	60.3816	51.4773	8.90433	18.5252	5.78038	0.102098	0.0127695	0.237828	0.0304767	0.014371	0.00738503	0.0103044	0.00257891	0.047686	0.0219998	0.00969021	0.268636	0.0359604	0.0113879	0.0132809	0.00998691	0.0404817	0.0955339	0.0168592	0.0106851
AB PS	29	FusAc 1	1.05653	42.3571	51.6441	5.9988	63.6417	54.8058	8.83588	22.4522	4.75026	0.0471921	0.0144094	0.253539	0.0490855	0.00599729	0.00765577	0.0134736	0.0134025	0.0159388	0.0299651	0.00316843	0.266201	0.0362814	0.0290496	0.0210622	0.0115795	0.0162693	0.1238	0.0273463	0.0145836
AB PS	30	FusAc 5	0.808096	43.9605	50.3993	5.64014	61.6796	53.4997	8.17989	21.7362	4.91975	0.0498575	0.012984	0.272937	0.0456964	0.00677419	0.00906983	0.0132792	0.00973184	0.0212751	0.026493	0.00358246	0.26428	0.0306913	0.0254251	0.0183676	0.0108976	0.0185708	0.119645	0.0271362	0.013306
AB PS	31	FusAc 20	0.874913	45.0667	49.3054	5.62789	60.5612	52.4026	8.15855	20.71	5.05195	0.0450925	0.0132675	0.28262	0.0560967	0.0081738	0.0075226	0.011915	0.00863098	0.0164615	0.0272997	0.0035075	0.257763	0.0367111	0.0224711	0.0181982	0.0115542	0.0178893	0.115015	0.0265265	0.0132833
AB PS	32	FusAc 50	0.805076	41.8746	53.1431	4.98229	63.1077	56.1994	6.90824	21.8313	4.93468	0.0336378	0.0122456	0.267954	0.0468238	0.00967662	0.00741036	0.0224269	0.0051132	0.0184131	0.019448	0.00406227	0.294111	0.0288829	0.0145089	0.0158766	0.0180316	0.0178813	0.120684	0.0159147	0.0268966
AB PS	33	Gent 0.1	1.29886	47.5863	46.5614	5.85228	58.266	49.5401	8.72592	20.8947	4.84594	0.0633885	0.017282	0.281741	0.0515684	0.00874659	0.0147746	0.0106603	0.013384	0.0222864	0.0300681	0.00497567	0.219297	0.031656	0.022726	0.0182562	0.0136285	0.0206786	0.112623	0.0266381	0.015621
AB PS	34	Gent 1	1.19766	42.8908	51.8606	5.24856	62.3577	55.7985	6.5592	19.6655	5.23653	0.0542857	0.0155414	0.265342	0.0439119	0.00899105	0.0104228	0.0106816	0.00472669	0.0195713	0.0238195	0.00391094	0.285383	0.0362819	0.0158208	0.0141448	0.0170119	0.0134829	0.121191	0.0213289	0.0141494
AB PS	35	Spect 0.5	1.11229	47.2155	46.9434	5.84109	58.6255	50.3493	8.27629	21.4627	4.67708	0.0634601	0.0153731	0.28144	0.047394	0.00875659	0.0171087	0.00911954	0.0123648	0.0248392	0.0279498	0.00545088	0.216567	0.0346157	0.0240524	0.0177611	0.0122923	0.019291	0.120904	0.0283576	0.0129027
AB PS	36	Spect 5	1.64627	47.1844	47.1635	5.65205	58.4676	49.3453	9.12232	20.8022	4.82163	0.0584326	0.0248271	0.288089	0.042664	0.00720879	0.0153065	0.0120322	0.00936184	0.0240809	0.0365599	0.00452782	0.204687	0.0472373	0.0187567	0.0159057	0.0130903	0.022852	0.112032	0.0275246	0.0148242
AB PS	37	Eryt 0.1	1.19351	46.6494	47.362	5.98865	59.3393	51.013	8.3263	23.4473	4.26864	0.0441355	0.021584	0.285904	0.0512463	0.00425042	0.00758321	0.0146094	0.010363	0.0257426	0.0282229	0.00390372	0.210995	0.0408286	0.0332765	0.0164693	0.0142978	0.0221015	0.125245	0.0291194	0.0101217
AB PS	38	Eryt 1	1.24515	50.221	45.0207	4.75832	54.5374	46.9811	7.55625	21.5272	4.65333	0.0747245	0.0161758	0.319755	0.0401726	0.00551312	0.00827043	0.0111492	0.019888	0.0306666	0.02381	0.00268818	0.181694	0.0346985	0.0237606	0.0119192	0.0147517	0.0279141	0.125032	0.0209123	0.00650364
AB RNA	39	Rif 0.05	0.924371	41.4402	53.0664	5.49339	64.0532	57.1295	6.92376	24.7143	4.46793	0.0800273	0.0189792	0.215383	0.0557583	0.00860703	0.00623993	0.00995613	0.0286784	0.0868482	0.0192841	0.00433914	0.182659	0.0220302	0.0151113	0.0111898	0.0128336	0.0275739	0.145715	0.0309105	0.0178759
Bile	40	DOC 0.1	3.22077	42.4518	51.2589	6.28939	63.8376	57.2528	6.58486	19.0524	5.63373	0.0340931	0.0154205	0.269484	0.0580917	0.00681886	0.00993183	0.0138296	0.0100834	0.0164099	0.0162547	0.00172584	0.296974	0.0369766	0.0151222	0.017707	0.0195045	0.0141798	0.110477	0.0256824	0.0112334
Bile	41	DOC 0.5	0.976366	45.7027	50.5765	3.72078	58.0181	48.8336	9.18446	17.2363	6.22584	0.192164	0.0137475	0.146674	0.025519	0.0099551	0.0133332	0.0328792	0.0567972	0.0519811	0.0180122	0.00672493	0.238154	0.0297067	0.0160299	0.012924	0.0119435	0.0479844	0.0561666	0.0123402	0.00696276
Bile	42	Bile 0.1	3.14544	44.3516	49.8746	5.7738	61.4222	55.0321	6.39017	17.702	5.77325	0.0271481	0.0114267	0.289319	0.0609502	0.00771249	0.0113229	0.0118772	0.0131834	0.0126089	0.0157584	0.00346205	0.304027	0.0335814	0.0202972	0.0184532	0.014026	0.0112369	0.0952948	0.0252588	0.013055
Bile	43	Bile 0.5	2.57814	42.9159	50.9274	6.15679	63.2409	58.0544	5.18651	18.5324	5.54329	0.0158295	0.016598	0.274076	0.0605227	0.00791772	0.0183231	0.00588764	0.0182083	0.00840837	0.0127856	0.00383843	0.305165	0.0390477	0.026165	0.0153442	0.0186111	0.00839095	0.101512	0.0276126	0.0157552
Bile	44	Bile 1	2.87411	44.0534	49.9482	5.99843	61.945	56.3415	5.60351	16.6773	6.46403	0.0119012	0.0189565	0.297539	0.0590517	0.00724509	0.0132993	0.0127469	0.0128248	0.00639097	0.0144837	0.0021957	0.320139	0.0358988	0.0175983	0.0170276	0.0162741	0.00749619	0.090814	0.0266826	0.0114346
Bile	45	Bile 2	1.86589	42.3624	52.1472	5.49042	63.128	58.244	4.88402	17.1576	6.01465	0.0100571	0.0161478	0.280218	0.0567178	0.00709848	0.0194939	0.00777047	0.0207178	0.0046766	0.0176232	0.00405742	0.32292	0.0377717	0.0220628	0.0130853	0.0178394	0.00504641	0.0956361	0.0239795	0.0170802
Bile	46	COL 0.1	1.18304	47.6537	47.584	4.76226	57.1086	49.7046	7.40399	17.0345	5.98765	0.0444683	0.0118545	0.31851	0.0491687	0.00644061	0.0090315	0.00948449	0.0160601	0.0163008	0.031143	0.00353805	0.265749	0.0297916	0.0240412	0.0141985	0.0134	0.0144999	0.0870105	0.0200241	0.0152852
Bile	47	COL 0.5	4.44186	43.3529	50.232	6.41507	63.0622	56.9057	6.15648	17.8721	5.78564	0.029257	0.00882538	0.27692	0.0696654	0.00712248	0.0129457	0.011249	0.0124546	0.0113914	0.0180431	0.00221374	0.30529	0.0338644	0.0153297	0.0165657	0.0167196	0.0103903	0.0988314	0.0308655	0.0120554
Bile	48	COL 1	6.03263	41.6581	52.3382	6.00365	64.3455	58.4318	5.91375	18.7481	5.60465	0.0236346	0.00814834	0.265548	0.0682538	0.00622787	0.0111629	0.0121917	0.0110687	0.00754726	0.0166812	0.00252481	0.31563	0.0455945	0.0188892	0.016992	0.0135052	0.00847236	0.106921	0.0295394	0.0114673
C source	49	MB1/2	1.81534	52.9619	42.4107	4.62732	51.6654	42.0756	9.58982	19.0336	5.42143	0.112148	0.013912	0.238026	0.0389534	0.0238014	0.0197645	0.0372681	0.00732995	0.046331	0.0450824	0.00361044	0.184606	0.049459	0.0421353	0.015754	0.0108855	0.0193078	0.0637289	0.0196337	0.00826225
C source	50	M9 Acet0.6	0.413291	54.3183	40.9446	4.73708	50.4188	40.2724	10.1463	10.8433	9.97815	0.10534	0.00807835	0.248544	0.056198	0.00827902	0.081107	0.00803987	0.0222636	0.0188792	0.0657538	0.0044108	0.201292	0.0441726	0.0231865	0.0130614	0.0141869	0.00958662	0.0409748	0.0201225	0.00652313
C source	51	M9 Acet1.2	0.397793	53.9337	41.5857	4.48062	50.5469	41.4268	9.12016	11.16	9.64267	0.123107	0.0120945	0.258915	0.053539	0.0113278	0.0403912	0.00943027	0.022798	0.0209733	0.0571608	0.00429071	0.210692	0.0482372	0.0262416	0.011765	0.013108	0.0105108	0.0390688	0.0199332	0.0064155
C source	52	M9 Glu0.2	0.397712	51.9664	43.5787	4.45486	52.4884	34.8426	17.6458	11.3552	8.82468	0.121496	0.00928071	0.279251	0.0385721	0.00960895	0.00747327	0.022981	0.0136512	0.0250834	0.139886	0.00448757	0.178795	0.0325325	0.0265137	0.0147063	0.0116234	0.00715996	0.0299178	0.0182188	0.00876114
C source	53	M9 Glu0.4	0.359929	46.5917	47.754	5.65436	59.0627	42.9567	16.1059	11.8544	8.47866	0.0637286	0.00558104	0.267157	0.0676327	0.0115511	0.00300745	0.018587	0.025057	0.0158628	0.115621	0.00458172	0.224439	0.0390325	0.0240905	0.0190581	0.0191464	0.00732191	0.0443141	0.0183391	0.00589107
C source	54	M9 Gly0.4	0.430048	50.4016	43.8028	5.79558	55.394	37.3629	18.031	11.4348	9.29262	0.0790785	0.00836678	0.312856	0.0416954	0.0061659	0.0181663	0.0135567	0.0145021	0.019718	0.138774	0.00360915	0.189459	0.0229684	0.0205208	0.0172887	0.0130028	0.00695862	0.03929	0.0276643	0.00635794
C source	55	M9 Gly0.8	0.449985	47.5482	46.1292	6.32269	58.7745	41.5056	17.2689	12.4739	8.86746	0.0540685	0.0089255	0.284645	0.0548104	0.00798433	0.0306668	0.0134058	0.0106279	0.0289237	0.127804	0.00292798	0.204763	0.0271954	0.0180477	0.0177834	0.0141348	0.00931871	0.0446259	0.0313087	0.00803254
C source	56	M9 Suc0.2	0.479145	47.9718	46.5097	5.51849	57.5467	37.5402	20.0065	13.2263	7.63834	0.0788082	0.00751702	0.271173	0.0443756	0.0102505	0.00563096	0.0258115	0.0143761	0.0239982	0.154592	0.00512144	0.187404	0.0330037	0.0310304	0.0188611	0.0126255	0.00775084	0.0359732	0.0236982	0.00799845
C source	57	M9 Suc0.4	0.448613	43.6336	50.5503	5.81612	62.1825	43.8403	18.3423	13.7469	7.35226	0.0758282	0.00579657	0.213253	0.0714048	0.0105575	0.00316125	0.0255022	0.0259183	0.0184301	0.122598	0.00386521	0.240954	0.0297695	0.0269671	0.0244765	0.0165176	0.0118717	0.0518592	0.0171672	0.00410183
C source	58	M9 Malt0.1	0.304627	46.7672	46.5453	6.68753	59.9203	38.4698	21.4505	11.7386	8.91508	0.0885433	0.00742368	0.279089	0.0388936	0.00582729	0.00554794	0.0143177	0.0175025	0.0202653	0.147742	0.00478564	0.187502	0.0367826	0.0232435	0.029845	0.0128643	0.00707339	0.0365381	0.024166	0.0120473
C source	59	M9 Malt0.2	0.392368	49.4443	44.9848	5.57084	56.1265	34.614	21.5125	12.6958	8.35368	0.071623	0.00731113	0.29702	0.0447206	0.00760652	0.00823352	0.0258104	0.0156171	0.0215071	0.153249	0.00544331	0.169251	0.0359709	0.0266744	0.0268194	0.00866927	0.00823735	0.0378258	0.0202198	0.00819021
C source	60	M9 Succi0.3	0.370809	49.4221	44.862	5.71593	56.2938	34.6249	21.6689	12.3974	8.673	0.0527574	0.00773124	0.318677	0.0511725	0.00527067	0.0074091	0.0185094	0.00974395	0.0145672	0.163265	0.00601562	0.166297	0.0375733	0.0266782	0.0238372	0.0117091	0.0057497	0.0411178	0.021613	0.010306
C source	61	M9 Succi0.6	0.444109	49.9818	45.2234	4.79481	54.813	33.0763	21.7367	12.3617	8.44397	0.0481817	0.0105666	0.315888	0.0523329	0.00676903	0.00648597	0.0243767	0.00632781	0.0146787	0.152383	0.00837129	0.174259	0.0483571	0.026846	0.021987	0.00979457	0.0210103	0.0300588	0.0161665	0.00515897
Other	62	EtOH 2%	1.56844	48.7657	46.5282	4.70614	55.9405	48.4167	7.52374	21.1609	4.7417	0.0780921	0.0196624	0.285736	0.0325129	0.0100333	0.0121433	0.0187454	0.0140181	0.0199384	0.0417197	0.00323322	0.202282	0.043607	0.0274982	0.0111719	0.0142407	0.0111738	0.116219	0.0216488	0.0163235
Other	63	EtOH 4%	1.22989	55.1655	41.3169	3.51764	48.3522	40.5248	7.82738	18.6804	5.5155	0.175316	0.0241536	0.25363	0.0242619	0.0159696	0.0115941	0.0221938	0.0220377	0.0430615	0.0335372	0.00279806	0.151983	0.0366441	0.0217376	0.010109	0.00810045	0.0245187	0.0871661	0.016967	0.0142208
Other	64	Triton 0.2%	2.74082	45.2215	49.0675	5.71101	60.4895	53.7396	6.74993	20.9168	4.94115	0.0767438	0.0128393	0.265964	0.0351832	0.0110114	0.00940433	0.010714	0.00687956	0.0260158	0.0228954	0.0050465	0.241045	0.0448066	0.0253084	0.0141553	0.0188421	0.0162934	0.119467	0.0241127	0.0132731
Other	65	Triton 0.03%	2.81942	44.8748	49.128	5.99718	61.1223	53.8358	7.28654	21.1993	4.79162	0.0767946	0.00986311	0.264769	0.0358451	0.00790418	0.0109402	0.0166344	0.010062	0.0218545	0.0232279	0.00525302	0.254629	0.0313255	0.0207445	0.0174077	0.0181308	0.0148221	0.121543	0.0244333	0.0138154
Other	66	Triton 0.01%	2.95946	43.662	49.8706	6.46738	62.8053	54.9444	7.86095	20.7537	4.98031	0.0730068	0.0156955	0.241361	0.0400722	0.0122434	0.0134439	0.0147806	0.0096837	0.0202624	0.0239715	0.007373	0.2611	0.0361234	0.0186436	0.0189735	0.0191517	0.0166909	0.118536	0.0265485	0.0123372
Other	67	EtBr 50 ug/ml	1.21511	41.5826	53.0471	5.37033	63.7878	55.4453	8.34245	18.8124	5.5361	0.0576385	0.0311587	0.238004	0.0373162	0.0150505	0.00657842	0.0080887	0.00796796	0.019705	0.0351033	0.00223035	0.291551	0.0392843	0.0197605	0.0204657	0.00982299	0.00738992	0.108877	0.0234147	0.0205933
Other	68	EtBr 10 ug/ml	1.30118	42.64	50.6856	6.67435	64.0343	56.2094	7.82491	21.8373	4.80642	0.047114	0.0240727	0.24553	0.041447	0.0123702	0.00450068	0.0186062	0.00761332	0.0210673	0.0320421	0.00330055	0.261888	0.0447681	0.0294589	0.0182363	0.017676	0.00973443	0.111542	0.0308312	0.0182004
Other	69	EtBr 2 ug/ml	1.24427	43.0502	50.3503	6.59954	63.5494	55.4582	8.09117	21.3271	4.94133	0.0503457	0.0238199	0.250577	0.0423492	0.00968356	0.00714652	0.0186593	0.00795685	0.021179	0.0299214	0.00312337	0.250529	0.0539795	0.0247967	0.0193714	0.0167469	0.0122475	0.111369	0.0298772	0.0163211
Other	70	EDTA 0.1 mM	1.12754	47.4732	46.6535	5.87325	58.4	47.4747	10.9254	19.9401	5.19702	0.0670895	0.0176582	0.277323	0.0439452	0.0165634	0.00710849	0.0209496	0.0111256	0.0199813	0.0554652	0.0027874	0.202553	0.0475156	0.0213069	0.0181921	0.01329	0.0174041	0.0984301	0.0272503	0.0140601
Other	71	UV 6s	0.999198	47.957	46.1498	5.89323	57.9363	47.9927	9.94354	21.0424	4.85971	0.0511682	0.0180782	0.301515	0.0455635	0.00781534	0.011601	0.0163718	0.0130624	0.0218324	0.0428895	0.001997	0.212001	0.0265795	0.0254596	0.0203568	0.0151164	0.0158324	0.117828	0.023459	0.0114733
Other	72	UV 12s	0.772909	43.4709	51.1784	5.3507	61.8798	54.0409	7.83892	19.9005	5.27396	0.0444752	0.0107205	0.284713	0.0501463	0.00727458	0.00609209	0.00934558	0.0116446	0.0142336	0.0297019	0.0025083	0.267274	0.0415775	0.0194331	0.0163902	0.0142429	0.0159069	0.11641	0.0228739	0.015035
Other	73	UV 18s	0.835929	44.804	50.0936	5.10234	60.2983	52.3437	7.9546	20.7562	5.08809	0.0492368	0.0122233	0.283056	0.0476954	0.00637261	0.00624302	0.0115311	0.0123005	0.0128072	0.0275078	0.00341308	0.258046	0.0424937	0.0282691	0.0189994	0.0120432	0.0140395	0.117851	0.0199808	0.01589
Other	74	UV 24s	0.573181	46.3163	48.1187	5.56503	59.2487	51.1396	8.10909	22.1773	4.56167	0.0599503	0.0113133	0.285298	0.0455529	0.00720578	0.00770332	0.0121924	0.0161582	0.0134852	0.0267895	0.00336591	0.227796	0.0389653	0.0305806	0.0190363	0.0156068	0.0162289	0.124338	0.0210073	0.0174258
Other	75	D-Met	0.537638	53.4943	38.3525	8.15318	54.6589	44.0753	10.5836	20.7855	4.83783	0.0689666	0.0269323	0.329244	0.0431134	0.00718333	0.00868786	0.0118432	0.0142507	0.0149562	0.0120606	0.00508128	0.155692	0.0520795	0.0338913	0.0403995	0.0134981	0.0129763	0.109916	0.0276341	0.0115942
Other	76	D-Arg	0.650632	49.8838	45.7847	4.33151	54.4478	47.2449	7.20282	20.6318	4.93357	0.0718336	0.0241015	0.296406	0.0458044	0.0120191	0.0135915	0.0121665	0.00462014	0.0246673	0.0242211	0.00381086	0.199578	0.0504914	0.0191044	0.0141663	0.00837095	0.0194745	0.118958	0.0207779	0.0158366
Other	77	D-Ala	0.771164	47.2815	45.7996	6.91891	59.6374	52.4581	7.17932	23.9223	4.18442	0.0700439	0.013081	0.289037	0.0418064	0.00640575	0.00672151	0.0122303	0.00815705	0.0166037	0.016776	0.00375425	0.210371	0.0425994	0.0297348	0.0195321	0.0158886	0.015953	0.131	0.0337684	0.0165359
Other	78	CoCl2 0.1	1.19787	47.4376	46.294	6.26835	58.8307	50.7815	8.04921	20.8016	4.81429	0.10344	0.0224554	0.253707	0.0363449	0.0108772	0.00834956	0.0109623	0.0144133	0.0521283	0.0317602	0.00825309	0.192756	0.033428	0.0199866	0.0101229	0.0139472	0.028486	0.0956754	0.0386134	0.0142924
Other	79	Bicarb 1	1.23822	50.4784	43.7886	5.73304	55.2547	47.4158	7.8389	20.2275	4.94392	0.067995	0.0280511	0.291776	0.0574865	0.00950549	0.0121265	0.0101818	0.0117815	0.0287426	0.0232968	0.00763741	0.200344	0.0315148	0.0200236	0.0158851	0.011582	0.0233221	0.112612	0.0298633	0.00627178
Other	80	Bicarb 10	0.747601	37.6302	54.4728	7.89697	70.2668	57.5587	12.7081	27.0553	4.07291	0.0411125	0.019514	0.220631	0.03563	0.00705813	0.00882303	0.0140351	0.0146231	0.0161365	0.0557214	0.00618117	0.232163	0.0342585	0.0233167	0.0219678	0.0156261	0.0274238	0.147115	0.0413758	0.0172868
Other	81	CuSO4 0.5	1.0765	47.8614	45.0237	7.11492	59.2535	54.6057	4.64786	27.9457	3.5902	0.0365521	0.0123211	0.314642	0.0508164	0.00614072	0.00667525	0.0153673	0.00986182	0.0031595	0.00286507	0.00598712	0.204291	0.0404021	0.030112	0.0146797	0.0121498	0.0142541	0.157475	0.0443198	0.0179287
Other	82	CuSO4 1	0.986908	50.6576	44.0996	5.2428	54.5852	48.8641	5.72105	25.0187	3.99947	0.100834	0.0180811	0.271759	0.0368484	0.00858624	0.00931984	0.0243402	0.00757916	0.0233395	0.00467088	0.00542615	0.194671	0.0466226	0.0313813	0.013697	0.00837919	0.0251457	0.122957	0.0303518	0.0160107
Other	83	DMSO	1.36544	46.167	47.7987	6.03422	59.8672	50.7785	9.0887	23.5628	4.25505	0.0348165	0.0102865	0.293378	0.047053	0.00643537	0.0133238	0.0288794	0.0113763	0.0208765	0.0372682	0.0016808	0.212901	0.0424448	0.0258165	0.0153281	0.0172031	0.0229626	0.120633	0.027811	0.00952498
Other	84	PYO 0.01	0.870525	48.2473	46.6291	5.12358	56.8762	50.1942	6.68205	22.7257	4.41655	0.0496335	0.020747	0.341013	0.0161189	0.00676252	0.00754725	0.0117641	0.0112047	0.0314679	0.024555	0.00168291	0.199161	0.0381277	0.0272045	0.0106335	0.0140881	0.0209984	0.132056	0.0265142	0.00872
Other	85	PYO 0.05	1.05666	49.6688	45.5281	4.80313	55.1343	47.4124	7.72193	22.2256	4.507	0.0587123	0.028684	0.298538	0.0485359	0.00724065	0.00746967	0.0168299	0.0153772	0.0357647	0.0275936	0.00443049	0.18244	0.0383161	0.0262474	0.0136521	0.0109885	0.0223214	0.122243	0.0233906	0.0112242
Other	86	PYO 0.1	0.933824	46.3095	48.6573	5.03321	58.7237	50.7535	7.97024	23.3378	4.30213	0.0571653	0.0161896	0.287777	0.0381292	0.00560936	0.00677198	0.0179485	0.0139307	0.0388704	0.0312384	0.00476796	0.197463	0.042851	0.0287363	0.0132208	0.0126375	0.0220224	0.130013	0.0244738	0.0101843
Other	87	PCN 0.1	0.978941	48.4733	46.6174	4.90928	56.436	48.7458	7.69016	22.4988	4.4648	0.0530371	0.0190459	0.297583	0.0556344	0.00656661	0.00720721	0.0206194	0.00954017	0.0354177	0.0269757	0.00180174	0.196624	0.0395067	0.0232377	0.014385	0.0116869	0.0211559	0.129405	0.0230209	0.00754906
Other	88	PCN 0.5	0.831846	50.6355	44.5761	4.7884	54.1529	46.6147	7.53817	21.2916	4.69737	0.0586205	0.0163106	0.340586	0.0350498	0.00523042	0.00702222	0.019601	0.00927073	0.0355302	0.024939	0.00193657	0.188021	0.0387822	0.0219981	0.0127806	0.0130044	0.0248816	0.116345	0.022099	0.00799062
Other	89	PCN 1	1.08617	47.1678	47.7452	5.08698	57.9192	49.1647	8.75452	23.6321	4.23512	0.0559536	0.017873	0.296857	0.0348307	0.00535624	0.00800282	0.0246742	0.00860531	0.0356354	0.032544	0.00252307	0.200594	0.0370986	0.0256068	0.0135823	0.014223	0.0278367	0.12449	0.0230645	0.0106487
pH	90	pH5	1.06717	42.4625	50.478	7.05947	64.5969	53.6139	10.983	22.6971	4.40657	0.0543078	0.00673021	0.243729	0.0556115	0.00641375	0.00466497	0.0170732	0.00759634	0.0248029	0.0427645	0.00345145	0.241988	0.0388478	0.0326434	0.0241743	0.0179461	0.0187166	0.119277	0.0284743	0.0107866
pH	91	pH6	1.05431	44.64	49.6109	5.74913	61.1092	52.6754	8.43373	21.9074	4.6061	0.0555874	0.0175989	0.26966	0.0411182	0.0107457	0.00424744	0.0160875	0.00577251	0.0207694	0.0393099	0.00361302	0.224452	0.0545692	0.0277419	0.0167891	0.016694	0.0114492	0.122226	0.0240083	0.0175611
pH	92	pH7.5	0.987735	50.2561	43.9905	5.75346	55.4974	48.5517	6.94569	19.8422	5.06576	0.0681251	0.0265711	0.313501	0.03462	0.0143124	0.00507047	0.00753073	0.0128374	0.0152043	0.0352413	0.00456369	0.19642	0.0415108	0.0282663	0.0128884	0.0207123	0.00843879	0.117343	0.0239339	0.0129095
pH	93	pH8	1.1657	46.8772	46.9767	6.14608	59.2689	51.5578	7.71106	22.2982	4.54241	0.0535076	0.0214422	0.281583	0.0396009	0.010469	0.00437541	0.0199413	0.0107634	0.0146358	0.0312142	0.00324428	0.207641	0.0627469	0.0346076	0.0180852	0.0177089	0.00972587	0.120243	0.0256666	0.0127982
pH	94	pH9	1.08762	45.8442	47.5502	6.60555	60.7613	54.3016	6.4597	22.8287	4.50484	0.0483063	0.016177	0.285626	0.0380751	0.0114601	0.00833506	0.0179515	0.00501969	0.0131076	0.0190743	0.00296601	0.227291	0.059654	0.0295456	0.0189006	0.01772	0.00772145	0.128856	0.0294348	0.0147782
pH	95	pH10	1.06628	44.8771	48.0364	7.08648	62.2094	56.1358	6.07362	23.7229	4.32296	0.0456026	0.0148748	0.280457	0.0411495	0.0104622	0.00878881	0.0165299	0.00358234	0.0124459	0.0177899	0.00288403	0.236	0.0528299	0.0280219	0.0180174	0.0178867	0.00691163	0.13524	0.0349607	0.015564
Anoxia	96	Anox	0.177274	54.4873	40.5516	4.96117	50.4739	39.8187	10.6552	17.5337	6.17918	0.24184	0.016113	0.2023	0.0113647	0.0166479	0.0153096	0.0140101	0.0265882	0.0782955	0.057817	0.00713675	0.119214	0.0167888	0.0201506	0.00571724	0.00952982	0.0373003	0.0634577	0.0343646	0.00605405
Anoxia	97	Anox NO3-	0.22996	56.7512	39.12	4.12885	47.3777	37.5672	9.81046	19.4209	5.35151	0.101684	0.0229286	0.30328	0.0474581	0.0141264	0.0199384	0.0216725	0.0068755	0.0354589	0.0451456	0.0136236	0.141186	0.0302317	0.0228001	0.0148385	0.00901542	0.023282	0.0941031	0.0174346	0.0149165
Anoxia	98	Anox NO2-	0.277354	57.5937	38.7917	3.6146	46.0209	33.8759	12.145	17.2231	5.92917	0.10514	0.0227576	0.323273	0.0454949	0.0127747	0.00684314	0.0276292	0.0072243	0.0288139	0.0683334	0.0138229	0.142331	0.0263572	0.0182017	0.0132865	0.0113166	0.0265434	0.0830835	0.0115429	0.00523009
Salt	99	LB 0 g/l NaCl	1.38847	51.7338	44.8181	3.44815	51.7144	45.4563	6.2581	13.0991	8.13861	0.0912029	0.0234791	0.267511	0.0610504	0.00856727	0.012189	0.0191487	0.00776535	0.0278169	0.027731	0.00491867	0.275141	0.0388625	0.0292705	0.0122296	0.0105438	0.010391	0.0506789	0.0117082	0.00979415
Salt	100	LB 5 g/l NaCl	1.11032	43.9349	49.9098	6.15536	62.2205	54.125	8.09549	22.0331	4.621	0.0585188	0.0141618	0.244414	0.0506876	0.00640827	0.00891935	0.0206763	0.00962787	0.0225728	0.0372489	0.00390998	0.248381	0.0439089	0.0316527	0.0145194	0.0163904	0.0146672	0.110615	0.0306439	0.0120761
Salt	101	LB 10 g/l NaCl	1	48.6598	46.7124	4.62778	55.9679	48.7445	7.22347	19.4607	5.26448	0.0674084	0.0195852	0.285762	0.0474211	0.00605486	0.00711579	0.0186181	0.00797508	0.0186888	0.0325537	0.0029854	0.230786	0.0518047	0.0316474	0.0149685	0.0122833	0.00974402	0.103134	0.019026	0.0124384
Salt	102	LB 15 g/l NaCl	1.16783	50.1808	42.9956	6.82356	56.6427	49.3121	7.33065	19.731	5.1422	0.0613583	0.0288535	0.29179	0.0455669	0.011422	0.00728603	0.00696963	0.019834	0.0151295	0.0206015	0.00427504	0.229127	0.0300354	0.0442872	0.0226643	0.0147472	0.00737648	0.0987347	0.0308241	0.00911775
Salt	103	LB 20 g/l NaCl	1.13784	46.8857	46.2059	6.90842	60.0227	51.3603	8.66237	23.7713	4.26839	0.0520333	0.0197414	0.257929	0.0537234	0.00807223	0.00781963	0.0215829	0.00862049	0.0198597	0.036545	0.0048641	0.222089	0.0353875	0.0430908	0.0213063	0.0142959	0.00746615	0.119841	0.0334821	0.01225
Temp	104	T16	1.1824	49.8105	45.4213	4.76823	54.9577	49.6287	5.32903	19.7139	5.17242	0.0543691	0.0102129	0.335609	0.0494008	0.0106012	0.00998997	0.00701382	0.00651304	0.00955814	0.0185248	0.00246994	0.212965	0.0567654	0.018438	0.0132811	0.0126004	0.00820323	0.130467	0.0218007	0.0112166
Temp	105	T20	0.902052	52.111	44.6032	3.28582	51.1748	44.6368	6.53795	15.2827	7.01792	0.156166	0.0219114	0.252929	0.0378442	0.00901659	0.00643687	0.00746269	0.0125263	0.0401405	0.0259956	0.00335041	0.213323	0.0496207	0.0259929	0.00765684	0.0102561	0.0240702	0.0714619	0.0149452	0.00889381
Temp	106	T25	0.974754	52.606	44.2484	3.14563	50.5397	44.0009	6.53878	15.0088	6.93057	0.18491	0.0167761	0.23999	0.0352037	0.00689211	0.00508946	0.00959498	0.0101006	0.0441076	0.0252282	0.00341304	0.214287	0.0462519	0.0241908	0.00722142	0.0104413	0.0257168	0.0684707	0.0137936	0.00832147
Temp	107	T30	1.03656	49.005	47.6518	3.34316	54.3381	46.6141	7.724	17.5288	5.82309	0.105057	0.0190613	0.273628	0.0393571	0.00781589	0.00714319	0.0251238	0.0106888	0.0248648	0.0359997	0.00150238	0.223782	0.053486	0.0113622	0.0108969	0.01143	0.0194465	0.0927115	0.0111047	0.0155389
Temp	108	T37	1	48.6598	46.7124	4.62778	55.9679	48.7445	7.22347	19.4607	5.26448	0.0674084	0.0195852	0.285762	0.0474211	0.00605486	0.00711579	0.0186181	0.00797508	0.0186888	0.0325537	0.0029854	0.230786	0.0518047	0.0316474	0.0149685	0.0122833	0.00974402	0.103134	0.019026	0.0124384
Temp	109	T40	0.883538	51.9906	43.8926	4.11681	52.1262	44.044	8.08224	18.8279	5.39916	0.106776	0.0145986	0.275264	0.0475555	0.0140306	0.0169971	0.0144889	0.00638029	0.042352	0.0280815	0.00753958	0.198979	0.0296643	0.022655	0.0131602	0.0103417	0.0264205	0.0932671	0.0176662	0.0137816
Temp	110	T42	1.28715	46.9629	47.1173	5.91983	58.9569	47.3086	11.6484	19.4776	5.24796	0.0352206	0.0234939	0.278166	0.0685101	0.00755638	0.00925368	0.0147593	0.0147977	0.0165334	0.0645335	0.00780761	0.213243	0.0309343	0.0248615	0.0186855	0.0164884	0.0145791	0.102348	0.0240245	0.0142033

## Sheet: Fold change
CATEGORY	Number	Condition	PG density	Monomers	Dimers	Trimers	Crosslink	DD-crosslink	LD-crosslink	Anhydros	Chain length	M3	M4G	M4	M2	M5	M3-Lpp	M3Anh	D44G	D43	D34	M4M	D44	D45	M4Anh	T344	T444	D34Anh	D44Anh	T444Anh	D442xAnh
AB CW	1	Amp 0.5	0.955755	0.987666	0.987696	1.25389	1.03172	1.00376	1.2204	1.17785	0.843768	0.944639	0.986969	0.929475	1.18453	1.72	1.71651	1.06749	1.61265	1.20304	1.08262	1.51914	0.838009	0.860171	0.909115	1.15442	1.0585	1.88343	1.14091	1.45828	1.35142
AB CW	2	Amp 5	2.96971	0.983908	0.986865	1.30179	1.03894	1.03865	1.04096	1.30357	0.758471	0.742742	0.804686	1.02723	1.1171	1.39984	1.65711	0.989896	1.24364	0.959493	0.756008	2.03689	0.814947	0.741143	0.683956	1.18058	0.896949	1.56403	1.38745	1.65853	1.90715
AB CW	3	Amp 10	2.04184	1.05966	0.952135	0.855838	0.93621	0.89416	1.21997	1.18741	0.82319	1.41233	1.44754	0.977986	0.886775	1.57094	2.50192	0.512566	3.80793	1.01214	1.22974	0.940117	0.688373	0.513367	0.975981	0.668425	0.727712	2.88182	1.18688	1.086	1.56763
AB CW	4	Cb 0.5	1.74548	1.04869	0.926997	1.22488	0.976259	0.95586	1.11391	1.11785	0.892308	0.609425	1.11403	1.10205	1.1613	1.34939	2.87469	0.990277	1.65764	0.888377	0.84755	1.74882	0.854014	0.614927	0.793627	1.1293	1.0137	1.95647	1.08808	1.43642	1.23626
AB CW	5	Mec 0.01	1.08883	1.01706	0.961656	1.20771	1.00235	0.986882	1.1067	0.990642	0.988997	0.880894	0.661178	1.10261	1.0774	1.50886	1.6841	0.538983	1.49229	1.27826	0.89991	1.14212	0.900611	0.763889	0.68973	1.1212	1.21216	1.75299	1.03013	1.2729	1.07598
AB CW	6	Mec 0.05	1.05951	1.02406	0.955238	1.19888	0.995529	0.98422	1.07184	1.06212	0.923155	0.881423	0.571616	1.09871	1.09724	1.83982	1.56929	0.734122	1.32737	1.02319	0.845476	1.08889	0.906306	0.678889	0.709904	1.14899	1.00725	1.5911	1.10644	1.36184	1.20891
AB CW	7	Mec 0.1	1.21123	0.995977	0.974179	1.30294	1.02855	1.00763	1.16972	1.04526	0.935117	0.922356	0.635096	1.05384	1.10963	1.52624	1.4568	0.682731	1.33483	1.02012	0.892371	1.08642	0.926181	0.736823	0.653989	1.28122	1.26136	1.75377	1.08453	1.34686	1.24143
AB CW	8	Vanc 10	0.982426	0.972503	1.01437	1.14406	1.03582	1.02853	1.08499	1.073	0.919882	0.888881	0.662691	1.00261	1.02511	2.2487	2.11797	0.730559	1.12713	1.44042	0.811824	1.13727	0.976429	0.673291	0.616754	1.04021	1.05474	2.13522	1.11699	1.28343	1.22769
AB CW	9	Vanc 20	1.05989	1.10669	0.887233	1.01648	0.908607	0.899101	0.972755	0.978334	1.00113	0.830432	0.906288	1.18184	1.05618	2.11842	3.17772	0.692198	1.14057	1.16808	0.722443	1.79457	0.861609	0.558506	0.735928	1.02819	0.786399	1.63869	1.01195	1.1558	0.955904
AB CW	10	Vanc 50	0.86978	1.15799	0.836854	0.985612	0.861454	0.845775	0.967262	0.913506	1.07442	0.910954	0.781336	1.1925	1.09584	3.00457	4.41314	0.845365	0.932902	0.861962	0.626457	1.40504	0.872733	0.581048	0.774104	1.07661	0.60373	1.76991	0.848604	1.16057	0.859526
AB CW	11	D-Cyclo 1	1.46552	0.907322	1.07374	1.23014	1.09961	1.09886	1.10464	1.02132	0.985004	0.971145	0.625625	0.9042	1.01585	1.43507	1.70015	0.517042	1.33957	1.26513	0.938239	1.92698	1.134	0.594654	0.665458	1.08752	1.3647	1.71317	1.10443	1.25546	1.09235
AB CW	12	D-Cyclo 10	1.2598	0.948483	1.01776	1.36241	1.07476	1.06705	1.12673	1.07294	0.91274	0.944457	0.815226	0.962812	1.10216	1.65759	1.55163	0.512761	1.27319	1.61264	1.00329	1.33985	0.932763	0.658572	0.627996	1.0839	1.67097	1.67067	1.19325	1.38231	1.10457
AB CW	13	Cefsul 2	1.20782	1.00788	0.975429	1.16514	1.0068	0.97492	1.22194	1.10878	0.884947	0.788089	0.991628	1.05518	1.05675	1.57111	2.36358	0.602042	1.69596	1.22914	1.22022	1.62866	0.848646	0.602576	0.753393	0.967373	0.901225	2.00979	1.15085	1.49111	1.13201
AB CW	14	Cefsul 20	1.14868	1.00318	0.989832	1.06925	1.00297	0.985732	1.11926	1.06913	0.92238	0.902184	1.14355	1.01667	1.08496	1.51755	2.3133	0.717242	1.84303	1.07762	1.15808	1.48379	0.882892	0.731771	0.616916	0.912188	0.717566	1.62573	1.1585	1.41986	1.03289
AB CW	15	Azt 0.01	1.37255	0.978273	1.00443	1.18373	1.03408	1.01982	1.13031	1.04982	0.931528	0.827172	0.819987	1.02807	1.08531	1.3241	1.9665	0.639788	1.6286	1.34115	1.03066	1.49447	0.952066	0.593982	0.650116	0.989958	1.24065	1.89444	1.13131	1.29943	0.961476
AB CW	16	Azt 0.05	1.33134	0.922073	1.04231	1.39234	1.10019	1.0939	1.14263	1.06583	0.920258	0.693618	1.20499	0.933882	1.20478	1.26433	1.5236	0.677312	1.78812	1.25283	1.01567	1.57372	1.01182	0.686146	0.585126	1.05945	1.57738	1.82236	1.13964	1.53479	0.948433
AB CW	17	Amox 0.025	1.1921	0.956646	1.02463	1.20722	1.05483	1.05605	1.0466	1.12517	0.872128	0.889937	1.37779	0.872983	1.3658	1.81563	1.71792	0.747484	1.60479	1.53677	1.08266	2.00723	0.914824	0.624347	0.668895	0.876854	1.40477	1.44762	1.23882	1.33958	1.32856
AB CW	18	Amox 0.25	1.11612	0.988853	0.987961	1.23872	1.02943	1.0268	1.04717	1.16022	0.847124	0.850963	1.43803	0.909264	1.23301	1.79393	2.24005	0.801966	1.95589	1.3112	1.07256	2.22555	0.872095	0.574272	0.915304	0.924176	1.38936	1.34019	1.18579	1.38894	1.61684
AB CW	19	Amox 2.5	1.20263	1.07768	0.883331	1.36082	0.962295	0.960253	0.976072	1.22758	0.798532	0.619301	1.82409	1.10473	1.07323	1.92616	2.92746	0.977188	1.9912	0.830152	0.577569	1.49035	0.770427	0.543861	0.796504	1.06851	0.64613	2.02342	1.18359	2.05221	1.17909
AB CW	20	Fosfo 0.1	0.324845	1.03324	0.941248	1.24357	0.991243	1.01729	0.815454	1.08169	0.908484	1.2173	1.10496	1.0144	0.942802	2.0074	1.1989	0.589632	1.61539	1.93886	0.529725	2.58852	0.847793	0.604767	0.793026	0.875293	1.33076	1.5862	1.16454	1.47701	0.86581
AB CW	21	Fosfo 1	0.213833	1.07285	0.914074	1.10129	0.945033	0.953181	0.890054	1.00974	0.96988	1.40204	2.00086	1.01324	0.922918	1.91882	1.18345	0.679146	1.02116	1.80717	0.336417	3.03794	0.794434	0.871619	0.419875	1.09024	0.789229	2.12465	1.12855	1.31144	0.68529
AB CW	22	Fosfo 10	0.20904	1.21255	0.661193	2.18501	0.913191	0.875336	1.16863	1.15098	0.909666	3.76723	3.23912	0.350891	0.513627	2.73248	7.20106	2.56706	1.34953	1.51623	0.694928	1.96109	0.469608	0.298933	0.839865	1.10271	4.74361	2.95378	0.621397	1.38465	2.44435
AB CW	23	PolyB 1	0.995232	0.961375	1.01609	1.24376	1.05374	1.04438	1.11691	1.2009	0.816494	0.95734	0.955431	0.994704	0.954293	1.1636	1.12041	0.56713	1.65561	2.17594	0.567235	1.2956	0.830529	0.785756	0.809261	0.974311	1.2507	3.39142	1.22963	1.45126	0.80889
AB CW	24	PolyB 10	0.708127	0.997739	0.982377	1.20165	1.01864	1.00288	1.12502	1.17889	0.832407	1.4013	0.83506	0.961444	0.766027	1.30128	1.33171	0.736415	2.18705	3.04856	0.566555	2.18944	0.743342	0.633579	0.821925	0.831073	1.23165	3.89387	1.09497	1.47384	0.867274
AB DNA	25	Norf 0.01	1.29586	0.986316	0.993541	1.20908	1.02919	1.03847	0.966534	1.04127	0.938489	1.00949	0.913275	1.01156	1.11695	1.28194	1.06615	0.508463	1.38509	1.27572	0.911792	2.05142	0.952481	0.581163	0.664629	0.901631	1.62245	1.34883	1.18201	1.18408	1.1708
AB PS	26	Sm 50	0.760648	0.968783	1.00822	1.24524	1.04742	1.03124	1.15656	1.15037	0.853376	0.763115	0.670474	1.02618	1.0209	1.29148	1.78541	0.57257	1.62811	0.801811	0.945266	0.916835	0.948272	0.716818	0.987702	1.14071	1.20819	1.91116	1.19176	1.35138	1.18251
AB PS	27	Cm 0.05	0.931906	0.93534	1.05093	1.16579	1.06993	1.07125	1.06098	1.07382	0.960457	0.580858	0.581794	1.03002	1.02352	0.975587	1.42795	0.729444	1.55978	0.808314	0.827225	1.1871	1.11408	0.692602	0.90101	1.1667	1.06278	1.51713	1.11377	1.23158	1.10903
AB PS	28	Cm 0.5	0.727429	0.896655	1.12082	0.867091	1.07886	1.05606	1.2327	0.951928	1.098	1.51462	0.652001	0.832257	0.642682	2.37347	1.03784	0.553461	0.323371	2.55158	0.6758	3.24587	1.16401	0.694154	0.359838	0.887261	0.813045	4.15451	0.926312	0.886116	0.859047
AB PS	29	FusAc 1	1.05653	0.870473	1.10558	1.29626	1.13711	1.12435	1.22322	1.15372	0.902323	0.700093	0.735732	0.887237	1.0351	0.990492	1.07588	0.723684	1.68054	0.852853	0.920483	1.06131	1.15345	0.700351	0.917915	1.40711	0.942698	1.66967	1.20038	1.43731	1.17247
AB PS	30	FusAc 5	0.808096	0.903426	1.07893	1.21876	1.10205	1.09755	1.1324	1.11693	0.934518	0.739633	0.662948	0.955119	0.96363	1.1188	1.27461	0.713241	1.22028	1.13839	0.813824	1.19999	1.14513	0.592443	0.803386	1.22708	0.887185	1.90586	1.1601	1.42627	1.06976
AB PS	31	FusAc 20	0.874913	0.926158	1.05551	1.21611	1.08207	1.07505	1.12945	1.0642	0.959629	0.668945	0.677426	0.989005	1.18295	1.34996	1.05717	0.63997	1.08224	0.880823	0.838605	1.17488	1.11689	0.708644	0.710045	1.21577	0.940637	1.83593	1.11521	1.39423	1.06793
AB PS	32	FusAc 50	0.805076	0.860558	1.13767	1.0766	1.12757	1.15294	0.956361	1.12181	0.937353	0.499014	0.625251	0.937682	0.987405	1.59816	1.0414	1.20457	0.641147	0.98525	0.597413	1.36071	1.27439	0.557534	0.458455	1.06067	1.46797	1.8351	1.17018	0.836471	2.16239
AB PS	33	Gent 0.1	1.29886	0.977938	0.996768	1.2646	1.04106	1.01632	1.208	1.07368	0.920498	0.940365	0.882401	0.985929	1.08746	1.44456	2.07632	0.572575	1.67822	1.1925	0.923648	1.66667	0.95022	0.611065	0.718098	1.21964	1.10951	2.12219	1.09201	1.40009	1.25587
AB PS	34	Gent 1	1.19766	0.881442	1.11021	1.13414	1.11417	1.14472	0.908041	1.01052	0.994691	0.805325	0.793528	0.928542	0.925999	1.48493	1.46475	0.573719	0.592682	1.04722	0.731699	1.31002	1.23657	0.700359	0.499907	0.944973	1.38496	1.38371	1.17509	1.12104	1.13756
AB PS	35	Spect 0.5	1.11229	0.970319	1.00494	1.26218	1.04748	1.03292	1.14575	1.10287	0.888422	0.941428	0.784934	0.984875	0.999429	1.44621	2.40433	0.489821	1.55042	1.3291	0.858577	1.82585	0.938389	0.668196	0.760012	1.18656	1.00073	1.97977	1.1723	1.49047	1.03733
AB PS	36	Spect 5	1.64627	0.969679	1.00966	1.22133	1.04466	1.01233	1.26287	1.06893	0.915879	0.866845	1.26765	1.00814	0.899684	1.19058	2.15106	0.646265	1.17389	1.28852	1.12307	1.51666	0.886912	0.911834	0.592677	1.06261	1.06569	2.34523	1.08628	1.44668	1.19182
AB PS	37	Eryt 0.1	1.19351	0.958683	1.01391	1.29407	1.06024	1.04654	1.15267	1.20485	0.810839	0.654748	1.10206	1.0005	1.08067	0.701984	1.06569	0.784689	1.29942	1.37744	0.866965	1.3076	0.914247	0.788125	1.05147	1.10027	1.164	2.26821	1.21439	1.53051	0.813753
AB PS	38	Eryt 1	1.24515	1.03208	0.963785	1.02821	0.974439	0.963824	1.04607	1.10618	0.883912	1.10853	0.825919	1.11896	0.847145	0.910527	1.16226	0.598834	2.49377	1.64091	0.731406	0.900441	0.787287	0.669795	0.750791	0.796288	1.20095	2.86474	1.21233	1.09915	0.52287
AB RNA	39	Rif 0.05	0.924371	0.85163	1.13603	1.18705	1.14446	1.17202	0.95851	1.26996	0.848694	1.1872	0.969059	0.753716	1.17581	1.42151	0.876912	0.534755	3.59599	4.64707	0.592379	1.45345	0.791465	0.425255	0.477489	0.74756	1.0448	2.82982	1.41288	1.62464	1.43716
Bile	40	DOC 0.1	3.22077	0.872419	1.09733	1.35905	1.14061	1.17455	0.911593	0.979017	1.07014	0.505769	0.787358	0.943036	1.22502	1.12618	1.39574	0.742803	1.26437	0.878063	0.499321	0.578095	1.2868	0.71377	0.477835	1.18296	1.58788	1.45523	1.0712	1.34986	0.903129
Bile	41	DOC 0.5	0.976366	0.939228	1.08272	0.804009	1.03663	1.00183	1.27148	0.885696	1.18261	2.85075	0.701935	0.513272	0.538136	1.64415	1.87374	1.76598	7.12183	2.7814	0.553306	2.25261	1.03193	0.573437	0.506516	0.863417	0.972333	4.92449	0.5446	0.648598	0.559782
Bile	42	Bile 0.1	3.14544	0.911462	1.0677	1.24764	1.09745	1.12899	0.88464	0.909626	1.09664	0.402741	0.583435	1.01245	1.2853	1.27377	1.59124	0.637935	1.65308	0.67468	0.484074	1.15966	1.31736	0.648231	0.641355	1.2328	1.14187	1.15321	0.923994	1.32759	1.04958
Bile	43	Bile 0.5	2.57814	0.881956	1.09023	1.3304	1.12995	1.191	0.718008	0.952295	1.05296	0.234831	0.847478	0.959107	1.27628	1.30766	2.57499	0.316232	2.28315	0.449916	0.392756	1.28574	1.32229	0.753748	0.826765	1.0251	1.51515	0.861139	0.984281	1.45131	1.26666
Bile	44	Bile 1	2.87411	0.905334	1.06927	1.29618	1.1068	1.15585	0.775737	0.856969	1.22786	0.176553	0.967902	1.04121	1.24526	1.19657	1.86899	0.68465	1.60811	0.341968	0.444918	0.73548	1.38717	0.692964	0.556073	1.13756	1.32489	0.769311	0.880547	1.40243	0.919301
Bile	45	Bile 2	1.86589	0.870582	1.11635	1.1864	1.12793	1.19488	0.676133	0.881649	1.1425	0.149197	0.824492	0.980599	1.19605	1.17236	2.73953	0.41736	2.59782	0.250236	0.541357	1.35909	1.39922	0.729118	0.697143	0.874192	1.45232	0.517898	0.927304	1.26035	1.37319
Bile	46	COL 0.1	1.18304	0.979323	1.01866	1.02906	1.02038	1.0197	1.02499	0.875327	1.13737	0.659685	0.60528	1.1146	1.03685	1.06371	1.26922	0.509422	2.01378	0.872225	0.956667	1.18512	1.1515	0.575075	0.759656	0.948562	1.09091	1.48808	0.843667	1.05246	1.22888
Bile	47	COL 0.5	4.44186	0.890938	1.07535	1.38621	1.12676	1.16743	0.852289	0.918368	1.099	0.434026	0.450615	0.969059	1.46908	1.17632	1.81929	0.604199	1.56169	0.609533	0.554257	0.741522	1.32283	0.653695	0.48439	1.10671	1.36116	1.06632	0.958286	1.62228	0.969212
Bile	48	COL 1	6.03263	0.856109	1.12044	1.29731	1.14969	1.19874	0.818686	0.963382	1.06462	0.350618	0.416046	0.929262	1.43931	1.02857	1.56876	0.654828	1.3879	0.403839	0.512421	0.84572	1.36763	0.880123	0.596865	1.13518	1.09947	0.869493	1.03673	1.55258	0.921931
C source	49	MB1/2	1.81534	1.08841	0.907912	0.9999	0.923125	0.863186	1.32759	0.978051	1.02981	1.66371	0.710331	0.832951	0.821436	3.93096	2.77756	2.00171	0.919107	2.47908	1.38486	1.20936	0.799903	0.954721	1.3314	1.05248	0.886199	1.9815	0.617926	1.03194	0.664256
C source	50	M9 Acet0.6	0.413291	1.11629	0.876526	1.02362	0.900851	0.826195	1.40463	0.55719	1.89537	1.56271	0.412473	0.869757	1.18508	1.36733	11.3982	0.43183	2.79164	1.01019	2.01986	1.47746	0.872205	0.852677	0.73265	0.872596	1.15497	0.983846	0.397298	1.05763	0.524437
C source	51	M9 Acet1.2	0.397793	1.10838	0.89025	0.968201	0.903141	0.849876	1.26257	0.573463	1.83165	1.82628	0.617532	0.906052	1.12901	1.87086	5.67627	0.50651	2.85866	1.12224	1.75589	1.43723	0.912935	0.931136	0.829186	0.785985	1.06714	1.07869	0.378817	1.04768	0.515783
C source	52	M9 Glu0.2	0.397712	1.06795	0.932916	0.962634	0.93783	0.714801	2.44285	0.583495	1.67627	1.80239	0.473864	0.977215	0.813396	1.58698	1.05024	1.23433	1.71173	1.34217	4.29708	1.50317	0.774725	0.627984	0.837785	0.982488	0.946275	0.734805	0.290088	0.957576	0.704365
C source	53	M9 Glu0.4	0.359929	0.957497	1.0223	1.22183	1.0553	0.881264	2.22967	0.609143	1.61054	0.94541	0.284962	0.934891	1.42622	1.90774	0.422645	0.998329	3.14192	0.848786	3.55171	1.53471	0.972499	0.753456	0.761216	1.27322	1.55873	0.751425	0.429677	0.963897	0.473622
C source	54	M9 Gly0.4	0.430048	1.03579	0.937713	1.25234	0.989745	0.766506	2.49618	0.587585	1.76515	1.17313	0.4272	1.09481	0.879259	1.01834	2.55296	0.728147	1.81842	1.05507	4.26294	1.20893	0.820929	0.443365	0.64842	1.15501	1.05857	0.714143	0.380963	1.45403	0.511156
C source	55	M9 Gly0.8	0.449985	0.977154	0.987515	1.36625	1.05015	0.851493	2.39067	0.640979	1.6844	0.802104	0.455727	0.996089	1.15582	1.31866	4.30968	0.720042	1.33264	1.54765	3.92594	0.980767	0.887245	0.524961	0.570275	1.18806	1.15073	0.956351	0.4327	1.64557	0.645788
C source	56	M9 Suc0.2	0.479145	0.985861	0.995661	1.19247	1.02821	0.770142	2.76965	0.679638	1.45092	1.16912	0.383812	0.948945	0.935777	1.69294	0.791333	1.38637	1.80263	1.2841	4.74883	1.7155	0.812028	0.63708	0.980503	1.26005	1.02786	0.795446	0.348802	1.24557	0.643048
C source	57	M9 Suc0.4	0.448613	0.896706	1.08216	1.25678	1.11104	0.899389	2.53926	0.706392	1.39658	1.12491	0.295967	0.74626	1.50576	1.74365	0.444258	1.36975	3.24991	0.986161	3.76603	1.29471	1.04406	0.57465	0.85211	1.6352	1.34471	1.21836	0.502835	0.902302	0.329773
C source	58	M9 Malt0.1	0.304627	0.961105	0.996423	1.44508	1.07062	0.789214	2.96956	0.603193	1.69344	1.31353	0.379046	0.976649	0.820174	0.962415	0.779666	0.769022	2.19465	1.08435	4.5384	1.60302	0.81245	0.710024	0.734452	1.99386	1.0473	0.72592	0.354279	1.27016	0.968557
C source	59	M9 Malt0.2	0.392368	1.01612	0.963017	1.20378	1.00283	0.710111	2.97815	0.652379	1.5868	1.06252	0.373299	1.0394	0.943053	1.25627	1.15708	1.38631	1.95824	1.1508	4.70758	1.82331	0.733368	0.694356	0.842861	1.79173	0.705774	0.845374	0.366765	1.06274	0.658464
C source	60	M9 Succi0.3	0.370809	1.01567	0.960387	1.23514	1.00582	0.710336	2.99979	0.637047	1.64746	0.782653	0.39475	1.11518	1.07911	0.870485	1.04122	0.994161	1.2218	0.779462	5.01525	2.01501	0.720569	0.725288	0.842981	1.59249	0.953252	0.590074	0.398685	1.13597	0.828565
C source	61	M9 Succi0.6	0.444109	1.02717	0.968125	1.03609	0.979365	0.678565	3.00918	0.635213	1.60395	0.714773	0.539523	1.10542	1.10358	1.11795	0.91149	1.3093	0.793447	0.785426	4.68097	2.80408	0.75507	0.933451	0.848283	1.46889	0.797386	2.15623	0.291455	0.849705	0.414763
Other	62	EtOH 2%	1.56844	1.00217	0.996057	1.01693	0.999509	0.993277	1.04157	1.08736	0.900697	1.15849	1.00395	0.999907	0.685621	1.65706	1.70653	1.00684	1.75774	1.06686	1.28157	1.08301	0.876494	0.841758	0.868894	0.746363	1.15935	1.14674	1.12688	1.13786	1.31236
Other	63	EtOH 4%	1.22989	1.1337	0.884495	0.760114	0.863926	0.831372	1.08361	0.959901	1.04768	2.60081	1.23326	0.887555	0.511628	2.63748	1.62935	1.19205	2.76332	2.30413	1.03021	0.93725	0.658545	0.707351	0.686867	0.675351	0.659466	2.51628	0.845177	0.89178	1.1433
Other	64	Triton 0.2%	2.74082	0.929339	1.05042	1.23407	1.08079	1.10248	0.934445	1.07482	0.938583	1.13849	0.655563	0.930717	0.741931	1.81861	1.32161	0.575462	0.862632	1.39206	0.703312	1.69039	1.04445	0.864914	0.799697	0.945672	1.53396	1.67214	1.15837	1.26736	1.06711
Other	65	Triton 0.03%	2.81942	0.922215	1.05171	1.29591	1.0921	1.10445	1.00873	1.08934	0.91018	1.13924	0.503601	0.926537	0.75589	1.30543	1.53745	0.893451	1.26168	1.16939	0.713526	1.75957	1.10332	0.604685	0.655487	1.16296	1.47605	1.52114	1.1785	1.28421	1.11071
Other	66	Triton 0.01%	2.95946	0.897291	1.06761	1.39751	1.12217	1.12719	1.08825	1.06644	0.946022	1.08305	0.801398	0.844623	0.845029	2.02208	1.88931	0.793882	1.21424	1.0842	0.73637	2.46969	1.13135	0.6973	0.589105	1.26757	1.55916	1.71294	1.14935	1.39538	0.991868
Other	67	EtBr 50 ug/ml	1.21511	0.854556	1.13561	1.16045	1.13972	1.13747	1.15491	0.966682	1.05159	0.855064	1.59093	0.832873	0.786912	2.48569	0.924482	0.434453	0.999106	1.05438	1.07832	0.747085	1.2633	0.758316	0.624395	1.36725	0.799699	0.758405	1.05568	1.23067	1.65563
Other	68	EtBr 10 ug/ml	1.30118	0.876288	1.08506	1.44224	1.14412	1.15314	1.08326	1.12212	0.912991	0.698933	1.22913	0.859212	0.87402	2.04302	0.632492	0.99936	0.954638	1.12727	0.984285	1.10556	1.13477	0.864171	0.930845	1.21831	1.43902	0.999016	1.08153	1.62048	1.46325
Other	69	EtBr 2 ug/ml	1.24427	0.884716	1.07788	1.42607	1.13546	1.13773	1.12012	1.0959	0.938617	0.746875	1.21622	0.876874	0.893045	1.5993	1.00432	1.00221	0.997713	1.13324	0.919142	1.04621	1.08555	1.04198	0.783531	1.29415	1.36338	1.25692	1.07985	1.57034	1.31216
Other	70	EDTA 0.1 mM	1.12754	0.975614	0.99874	1.26913	1.04346	0.97395	1.51248	1.02463	0.987187	0.995269	0.901612	0.970469	0.926701	2.73556	0.998974	1.12523	1.39505	1.06916	1.70381	0.933679	0.877669	0.917206	0.673258	1.21536	1.08196	1.78613	0.954394	1.43227	1.13038
Other	71	UV 6s	0.999198	0.985555	0.987957	1.27345	1.03517	0.984578	1.37656	1.08128	0.923114	0.759077	0.923054	1.05513	0.960828	1.29075	1.63032	0.879346	1.6379	1.16821	1.3175	0.668922	0.918604	0.513071	0.804475	1.35998	1.23064	1.62483	1.14248	1.233	0.922409
Other	72	UV 12s	0.772909	0.893363	1.09561	1.15621	1.10563	1.10866	1.0852	1.02259	1.0018	0.659788	0.547378	0.99633	1.05747	1.20144	0.856137	0.501961	1.46013	0.761613	0.912399	0.840188	1.15811	0.802581	0.614049	1.09498	1.15953	1.63247	1.12873	1.20224	1.20876
Other	73	UV 18s	0.835929	0.92076	1.07238	1.10255	1.07737	1.07384	1.10122	1.06657	0.966495	0.730425	0.624109	0.990531	1.00578	1.05248	0.877348	0.619345	1.54237	0.685287	0.844999	1.14326	1.11812	0.820268	0.89325	1.26929	0.98045	1.44083	1.1427	1.05019	1.2775
Other	74	UV 24s	0.573181	0.951838	1.03011	1.20253	1.05862	1.04914	1.1226	1.13959	0.866499	0.88936	0.577644	0.998377	0.960605	1.19008	1.08257	0.654867	2.02609	0.721569	0.822933	1.12746	0.987045	0.752159	0.966291	1.27176	1.27056	1.66552	1.2056	1.10414	1.40097
Other	75	D-Met	0.537638	1.09935	0.821036	1.76179	0.976611	0.904211	1.46517	1.06807	0.918957	1.02312	1.37513	1.15216	0.90916	1.18637	1.22093	0.63611	1.7869	0.800276	0.370483	1.70204	0.674618	1.0053	1.0709	2.69897	1.0989	1.33172	1.06576	1.45244	0.932135
Other	76	D-Arg	0.650632	1.02515	0.980141	0.935981	0.972838	0.969237	0.997141	1.06018	0.937143	1.06565	1.2306	1.03725	0.965908	1.98503	1.91005	0.653474	0.579322	1.3199	0.744036	1.2765	0.864776	0.97465	0.603664	0.946408	0.681488	1.99861	1.15344	1.09208	1.27321
Other	77	D-Ala	0.771164	0.971673	0.98046	1.49508	1.06556	1.07619	0.993889	1.22926	0.79484	1.0391	0.667904	1.01146	0.881599	1.05795	0.944591	0.656902	1.02282	0.888431	0.515335	1.25754	0.911542	0.822309	0.939565	1.30488	1.2935	1.63721	1.2702	1.77486	1.32942
Other	78	CoCl2 0.1	1.19787	0.974883	0.991044	1.3545	1.05115	1.04179	1.11431	1.0689	0.914486	1.53453	1.14655	0.887826	0.766429	1.79644	1.17338	0.588794	1.8073	2.78928	0.975626	2.76448	0.835219	0.645271	0.63154	0.676283	1.13546	2.92343	0.927685	2.02951	1.14906
Other	79	Bicarb 1	1.23822	1.03737	0.937409	1.23883	0.987256	0.972741	1.0852	1.0394	0.93911	1.0087	1.43226	1.02105	1.21226	1.56989	1.70416	0.546875	1.47729	1.53796	0.715642	2.55825	0.868096	0.60834	0.632708	1.06124	0.942902	2.39347	1.09191	1.56961	0.504229
Other	80	Bicarb 10	0.747601	0.773331	1.16613	1.70643	1.25548	1.18083	1.75928	1.39025	0.773659	0.609901	0.996367	0.77208	0.751353	1.1657	1.23992	0.753838	1.8336	0.863434	1.71168	2.07047	1.00597	0.661301	0.736764	1.46761	1.27214	2.81442	1.42645	2.1747	1.3898
Other	81	CuSO4 0.5	1.0765	0.983592	0.963849	1.53744	1.0587	1.12024	0.643439	1.436	0.681967	0.542248	0.629102	1.10106	1.0716	1.01418	0.938089	0.825397	1.23658	0.169058	0.0880106	2.00547	0.885197	0.779892	0.951482	0.980707	0.989125	1.46286	1.5269	2.32943	1.4414
Other	82	CuSO4 1	0.986908	1.04106	0.944067	1.1329	0.975294	1.00245	0.792009	1.2856	0.759708	1.49586	0.923203	0.950998	0.777047	1.41807	1.30974	1.30734	0.950354	1.24885	0.143482	1.81756	0.843513	0.899968	0.99159	0.915055	0.682158	2.58063	1.19221	1.59528	1.2872
Other	83	DMSO	1.36544	0.948771	1.02326	1.30391	1.06967	1.04173	1.25822	1.21078	0.808258	0.516501	0.525221	1.02665	0.992238	1.06284	1.87243	1.55115	1.42648	1.11706	1.14482	0.563006	0.922505	0.819324	0.815754	1.02403	1.40052	2.35658	1.16968	1.46174	0.765775
Other	84	PYO 0.01	0.870525	0.991523	0.998217	1.10714	1.01623	1.02974	0.925048	1.16777	0.838935	0.73631	1.05932	1.19334	0.339909	1.11687	1.06063	0.631863	1.40496	1.68378	0.754294	0.563715	0.862971	0.73599	0.859611	0.710395	1.14693	2.155	1.28043	1.39358	0.701057
Other	85	PYO 0.05	1.05666	1.02074	0.974646	1.03789	0.985105	0.972672	1.06901	1.14208	0.856115	0.870994	1.46458	1.04471	1.02351	1.19584	1.04973	0.90395	1.92816	1.9137	0.847634	1.48405	0.790519	0.739626	0.829369	0.912057	0.894587	2.29078	1.18529	1.22941	0.902384
Other	86	PYO 0.1	0.933824	0.951698	1.04164	1.08761	1.04924	1.04122	1.10338	1.19923	0.817199	0.848045	0.826626	1.00705	0.804055	0.926422	0.951683	0.964032	1.74678	2.07988	0.959596	1.59709	0.855612	0.827164	0.908013	0.883243	1.02883	2.26009	1.26063	1.28633	0.818782
Other	87	PCN 0.1	0.978941	0.996166	0.997967	1.06083	1.00836	1.00003	1.06461	1.15611	0.848099	0.786803	0.972464	1.04137	1.1732	1.08452	1.01285	1.10749	1.19625	1.89513	0.828652	0.603518	0.851977	0.76261	0.734268	0.961019	0.951446	2.17117	1.25473	1.20997	0.606918
Other	88	PCN 0.5	0.831846	1.0406	0.954267	1.03471	0.96757	0.956307	1.04357	1.09408	0.892276	0.869632	0.832805	1.19185	0.739118	0.863838	0.98685	1.05279	1.16246	1.90115	0.766089	0.648682	0.814701	0.748624	0.695099	0.853832	1.0587	2.55352	1.1281	1.16152	0.642418
Other	89	PCN 1	1.08617	0.969337	1.02211	1.09923	1.03486	1.00862	1.21196	1.21435	0.80447	0.830068	0.91258	1.03883	0.734498	0.884618	1.12466	1.32528	1.07902	1.90678	0.999702	0.845138	0.869177	0.716125	0.809128	0.907391	1.15791	2.8568	1.20708	1.21226	0.856116
pH	90	pH5	1.06717	0.87264	1.08061	1.52545	1.15418	1.0999	1.52046	1.1663	0.837038	0.805653	0.343638	0.85291	1.17272	1.05927	0.655579	0.917019	0.952509	1.32715	1.31366	1.15611	1.04854	0.749891	1.03147	1.61502	1.46101	1.92083	1.15653	1.4966	0.867201
pH	91	pH6	1.05431	0.917388	1.06205	1.24231	1.09186	1.08064	1.16755	1.12572	0.87494	0.824636	0.898582	0.94365	0.867086	1.77472	0.596904	0.864079	0.723818	1.11133	1.20754	1.21023	0.972556	1.05336	0.876592	1.12163	1.35907	1.175	1.18512	1.26187	1.41185
pH	92	pH7.5	0.987735	1.0328	0.941731	1.24324	0.991593	0.996046	0.961545	1.0196	0.962253	1.01063	1.35669	1.09707	0.730055	2.36378	0.712565	0.404484	1.60968	0.813551	1.08256	1.52867	0.851092	0.801294	0.893161	0.861037	1.68621	0.866048	1.13778	1.25796	1.03788
pH	93	pH8	1.1657	0.963365	1.00566	1.32808	1.05898	1.05772	1.0675	1.1458	0.862842	0.793783	1.09482	0.985377	0.835091	1.72903	0.614888	1.07107	1.34963	0.783134	0.958854	1.08672	0.899712	1.21122	1.09354	1.20822	1.4417	0.998137	1.16589	1.34903	1.02893
pH	94	pH9	1.08762	0.942137	1.01794	1.42737	1.08565	1.11401	0.894267	1.17307	0.855704	0.716621	0.82598	0.999522	0.802915	1.89271	1.17135	0.964196	0.629422	0.70136	0.585935	0.993506	0.984859	1.15152	0.933587	1.2627	1.4426	0.792429	1.24941	1.54708	1.18812
pH	95	pH10	1.06628	0.922261	1.02834	1.53129	1.11152	1.15163	0.840818	1.21901	0.821156	0.676512	0.75949	0.981436	0.867747	1.72791	1.23511	0.887838	0.449191	0.665954	0.546478	0.966044	1.0226	1.01979	0.88544	1.20369	1.45617	0.70932	1.31131	1.83753	1.25129
Anoxia	96	Anox	0.177274	1.11976	0.868112	1.07204	0.901836	0.816887	1.47508	0.900979	1.17375	3.58769	0.822712	0.707931	0.239655	2.7495	2.15149	0.752497	3.33391	4.18944	1.77605	2.39055	0.516559	0.324079	0.636722	0.381952	0.775833	3.82802	0.615296	1.80619	0.486724
Anoxia	97	Anox NO3-	0.22996	1.16628	0.837465	0.892189	0.846515	0.770697	1.35814	0.997951	1.01653	1.50848	1.17071	1.0613	1.00078	2.33307	2.80199	1.16405	0.862122	1.89734	1.3868	4.56341	0.611764	0.583571	0.720441	0.991317	0.733955	2.38937	0.912439	0.916357	1.19923
Anoxia	98	Anox NO2-	0.277354	1.1836	0.830437	0.781066	0.822272	0.694969	1.68132	0.885017	1.12626	1.55975	1.16198	1.13127	0.959381	2.10982	0.961683	1.484	0.905859	1.54178	2.0991	4.63017	0.616724	0.50878	0.575142	0.887635	0.921293	2.72407	0.805591	0.606692	0.420481
Salt	99	LB 0 g/l NaCl	1.38847	1.06317	0.959448	0.745098	0.924	0.932542	0.866358	0.673105	1.54595	1.35299	1.19882	0.936132	1.28741	1.41494	1.71296	1.0285	0.973701	1.48843	0.851854	1.64758	1.19219	0.750173	0.924892	0.817021	0.85838	1.06639	0.491391	0.615378	0.787415
Salt	100	LB 5 g/l NaCl	1.11032	0.902898	1.06845	1.33009	1.11172	1.11038	1.12072	1.13218	0.877769	0.868124	0.723089	0.855305	1.06888	1.05837	1.25346	1.11055	1.20724	1.20783	1.14423	1.3097	1.07624	0.847586	1.00017	0.969997	1.33436	1.50525	1.07254	1.61063	0.970873
Salt	101	LB 10 g/l NaCl	1	1	1	1	1	1	1	1	1	1	1	1	1	1	1	1	1	1	1	1	1	1	1	1	1	1	1	1	1
Salt	102	LB 15 g/l NaCl	1.16783	1.03126	0.920433	1.47448	1.01206	1.01164	1.01484	1.01389	0.976774	0.910247	1.47323	1.02109	0.960899	1.88642	1.02392	0.374346	2.48699	0.809548	0.632846	1.43198	0.992813	0.579781	1.39939	1.51413	1.20058	0.757026	0.957348	1.62011	0.733035
Salt	103	LB 20 g/l NaCl	1.13784	0.96354	0.989157	1.49281	1.07245	1.05366	1.1992	1.2215	0.81079	0.771911	1.00798	0.902601	1.1329	1.33318	1.09891	1.15924	1.08093	1.06266	1.12261	1.6293	0.962318	0.683095	1.36159	1.42341	1.16384	0.766229	1.162	1.75981	0.984857
Temp	104	T16	1.1824	1.02365	0.972361	1.03035	0.98195	1.01814	0.737739	1.01301	0.982513	0.806563	0.521459	1.17444	1.04175	1.75085	1.40391	0.37672	0.816673	0.511437	0.569055	0.827339	0.922783	1.09576	0.582607	0.887274	1.02582	0.841873	1.26503	1.14584	0.901772
Temp	105	T20	0.902052	1.07092	0.954847	0.71002	0.914359	0.915731	0.905099	0.785307	1.33307	2.31672	1.11877	0.885103	0.798047	1.48915	0.90459	0.400829	1.57068	2.14784	0.798546	1.12226	0.924332	0.957843	0.821328	0.511531	0.834963	2.47026	0.692906	0.785515	0.715031
Temp	106	T25	0.974754	1.0811	0.947252	0.679727	0.903011	0.902684	0.905214	0.771236	1.31648	2.74313	0.856573	0.839823	0.742365	1.13828	0.715235	0.515357	1.26652	2.36011	0.774971	1.14324	0.92851	0.892812	0.764384	0.482442	0.850037	2.63924	0.663903	0.724985	0.669017
Temp	107	T30	1.03656	1.00709	1.02011	0.72241	0.970879	0.956295	1.06929	0.900724	1.10611	1.55851	0.973252	0.957538	0.82995	1.29085	1.00385	1.34942	1.34028	1.33046	1.10586	0.503242	0.969652	1.03246	0.359025	0.727991	0.930525	1.99574	0.898946	0.583659	1.24927
Temp	108	T37	1	1	1	1	1	1	1	1	1	1	1	1	1	1	1	1	1	1	1	1	1	1	1	1	1	1	1	1	1
Temp	109	T40	0.883538	1.06845	0.939636	0.889587	0.931359	0.903569	1.11889	0.967482	1.02558	1.58402	0.74539	0.963263	1.00283	2.31724	2.38865	0.778212	0.800028	2.26617	0.862621	2.52549	0.862181	0.572618	0.715857	0.879196	0.841932	2.71145	0.904333	0.928529	1.10799
Temp	110	T42	1.28715	0.965126	1.00867	1.27919	1.05341	0.970543	1.61257	1.00086	0.996862	0.522496	1.19958	0.973417	1.44472	1.24799	1.30044	0.792739	1.85549	0.884668	1.98237	2.61526	0.923989	0.597134	0.785576	1.24832	1.34234	1.49621	0.992384	1.26272	1.14189

## Sheet: Log2FC
CATEGORY	Number	Condition	PG density	Monomers	Dimers	Trimers	Crosslink	DD-crosslink	LD-crosslink	Anhydros	Chain length	M3	M4G	M4	M2	M5	M3-Lpp	M3Anh	D44G	D43	D34	M4M	D44	D45	M4Anh	T344	T444	D34Anh	D44Anh	T444Anh	D442xAnh
AB CW	1	Amp 0.5	-0.0652876	-0.0179053	-0.0178612	0.326409	0.0450471	0.00540782	0.287357	0.236157	-0.245082	-0.0821653	-0.018924	-0.105513	0.24431	0.782411	0.779476	0.0942291	0.689435	0.266681	0.114526	0.603254	-0.254962	-0.217305	-0.137466	0.207172	0.0820277	0.913366	0.190179	0.544272	0.43448
AB CW	2	Amp 5	1.57032	-0.023405	-0.0190756	0.380498	0.0551192	0.0547039	0.0579185	0.382471	-0.398835	-0.429067	-0.313503	0.0387582	0.159752	0.485263	0.728673	-0.0146505	0.314572	-0.0596553	-0.403526	1.02637	-0.295221	-0.432176	-0.548025	0.23949	-0.156903	0.645264	0.472436	0.729901	0.931421
AB CW	3	Amp 10	1.02987	0.0836009	-0.0707617	-0.22459	-0.0950954	-0.161394	0.286841	0.247821	-0.280702	0.498082	0.533603	-0.0321141	-0.17336	0.651628	1.32304	-0.964191	1.92901	0.0174036	0.298358	-0.0890873	-0.538738	-0.961938	-0.0350746	-0.581163	-0.45856	1.52698	0.247177	0.119029	0.648589
AB CW	4	Cb 0.5	0.803621	0.0685942	-0.109364	0.292644	-0.0346645	-0.0651281	0.15563	0.16072	-0.164386	-0.714478	0.155785	0.140188	0.215738	0.432308	1.52341	-0.0140965	0.729128	-0.170756	-0.238629	0.806381	-0.227668	-0.701514	-0.333467	0.175434	0.0196363	0.968257	0.121783	0.522475	0.305981
AB CW	5	Mec 0.01	0.122783	0.0243986	-0.0564079	0.272275	0.00338101	-0.01905	0.146262	-0.0135638	-0.0159614	-0.18296	-0.596889	0.140927	0.107548	0.59346	0.751981	-0.891688	0.577527	0.354187	-0.152147	0.191711	-0.151023	-0.388566	-0.535897	0.165049	0.27758	0.809815	0.0428235	0.348115	0.105646
AB CW	6	Mec 0.05	0.0833976	0.0342948	-0.0660672	0.261682	-0.00646429	-0.022947	0.100096	0.0869447	-0.115356	-0.182094	-0.806881	0.135808	0.133884	0.879567	0.650115	-0.445907	0.408575	0.0330718	-0.242165	0.122858	-0.141931	-0.558753	-0.494305	0.200364	0.0104249	0.670029	0.14592	0.445554	0.273706
AB CW	7	Mec 0.1	0.276476	-0.00581575	-0.0377411	0.381766	0.0406068	0.0109592	0.226168	0.0638626	-0.0967811	-0.116605	-0.654954	0.0756615	0.150082	0.609979	0.542806	-0.550611	0.416661	0.0287393	-0.164285	0.119578	-0.110634	-0.440609	-0.612663	0.357519	0.334979	0.81046	0.117075	0.429602	0.312003
AB CW	8	Vanc 10	-0.0255796	-0.0402248	0.0205853	0.194163	0.0507706	0.0405846	0.117688	0.10165	-0.12048	-0.169937	-0.593592	0.00375987	0.0357723	1.16909	1.08268	-0.452928	0.172655	0.526485	-0.300761	0.185573	-0.0344132	-0.570699	-0.697232	0.0568767	0.0768876	1.09438	0.159614	0.360003	0.295948
AB CW	9	Vanc 20	0.0839079	0.146247	-0.172615	0.0235785	-0.138272	-0.153446	-0.0398516	-0.031601	0.00162454	-0.268065	-0.141958	0.241033	0.0788616	1.08299	1.66799	-0.530743	0.189754	0.224138	-0.469044	0.843636	-0.214894	-0.840355	-0.442364	0.0401106	-0.346667	0.712547	0.0171356	0.208894	-0.0650624
AB CW	10	Vanc 50	-0.201278	0.211617	-0.256953	-0.0209077	-0.215154	-0.241655	-0.0480219	-0.130513	0.103555	-0.13455	-0.355986	0.253992	0.132033	1.58716	2.14181	-0.242353	-0.100202	-0.214304	-0.674712	0.490613	-0.196389	-0.783271	-0.3694	0.106491	-0.728025	0.823674	-0.236837	0.214835	-0.218387
AB CW	11	D-Cyclo 1	0.55141	-0.140314	0.102648	0.298819	0.136987	0.136007	0.143579	0.0304367	-0.0217984	-0.042242	-0.676631	-0.145286	0.0226841	0.521121	0.76566	-0.951648	0.421766	0.33929	-0.0919721	0.946342	0.18142	-0.749878	-0.58758	0.121046	0.448585	0.776668	0.143302	0.328218	0.127429
AB CW	12	D-Cyclo 10	0.333191	-0.0763063	0.0253991	0.446158	0.10401	0.0936345	0.172136	0.101575	-0.131724	-0.0824423	-0.294729	-0.0546745	0.140339	0.729092	0.633784	-0.963642	0.348452	0.689423	0.00474186	0.422072	-0.100417	-0.602587	-0.671173	0.116236	0.740688	0.740423	0.254895	0.467076	0.143488
AB CW	13	Cefsul 2	0.272403	0.0113272	-0.0358911	0.220498	0.00977914	-0.0366437	0.28917	0.148974	-0.176338	-0.343569	-0.0121291	0.0774914	0.0796367	0.651783	1.24097	-0.732064	0.7621	0.29765	0.287138	0.703684	-0.236765	-0.730784	-0.408526	-0.0478551	-0.15004	1.00704	0.202705	0.576383	0.178882
AB CW	14	Cefsul 20	0.199978	0.00457359	-0.0147442	0.0965956	0.00427156	-0.0207327	0.16254	0.0964345	-0.116567	-0.148507	0.193515	0.023849	0.117645	0.601744	1.20995	-0.479468	0.882081	0.10785	0.211738	0.569291	-0.179691	-0.450537	-0.696855	-0.132597	-0.478817	0.701085	0.212255	0.50575	0.0466841
AB CW	15	Azt 0.01	0.456862	-0.0316907	0.00637779	0.24334	0.0483503	0.0283163	0.176722	0.0701477	-0.102328	-0.273741	-0.286327	0.0399385	0.118107	0.405015	0.975629	-0.644334	0.703633	0.423475	0.0435747	0.579637	-0.0708669	-0.751508	-0.621232	-0.0145604	0.311098	0.921773	0.177993	0.377878	-0.0566773
AB CW	16	Azt 0.05	0.412877	-0.117048	0.0597803	0.477515	0.137757	0.129487	0.19236	0.0919757	-0.119889	-0.527786	0.269019	-0.0986873	0.26877	0.338377	0.607488	-0.562108	0.838443	0.325187	0.0224351	0.654175	0.0169516	-0.543413	-0.773181	0.0833111	0.657527	0.865806	0.188581	0.618038	-0.0763818
AB CW	17	Amox 0.025	0.253511	-0.0639428	0.0351067	0.271683	0.0770061	0.0786728	0.0657087	0.170145	-0.197388	-0.168226	0.462353	-0.195974	0.449749	0.860467	0.780662	-0.419885	0.682383	0.619904	0.114586	1.0052	-0.128434	-0.679581	-0.580149	-0.189591	0.490333	0.533685	0.308964	0.421782	0.409865
AB CW	18	Amox 0.25	0.158498	-0.0161716	-0.0174737	0.308853	0.0418461	0.0381578	0.0664918	0.214403	-0.239355	-0.232831	0.524097	-0.137228	0.302189	0.843126	1.16353	-0.318387	0.967824	0.390886	0.101062	1.15416	-0.197442	-0.800193	-0.127677	-0.113761	0.47442	0.422443	0.245846	0.47398	0.693175
AB CW	19	Amox 2.5	0.266192	0.107934	-0.178974	0.444478	-0.0554492	-0.0585132	-0.0349412	0.295818	-0.324578	-0.691288	0.867173	0.143697	0.101958	0.945726	1.54965	-0.0332923	0.993638	-0.268553	-0.791936	0.575651	-0.37627	-0.878689	-0.328247	0.0955999	-0.630104	1.0168	0.243173	1.03718	0.237676
AB CW	20	Fosfo 0.1	-1.62218	0.0471702	-0.087353	0.314483	-0.0126891	0.0247358	-0.294324	0.11329	-0.138466	0.283684	0.143992	0.0206261	-0.0849736	1.00532	0.261709	-0.762113	0.691883	0.95521	-0.916683	1.37213	-0.238216	-0.725549	-0.33456	-0.192163	0.412249	0.665572	0.219766	0.562677	-0.207878
AB CW	21	Fosfo 1	-2.22544	0.101454	-0.129617	0.139188	-0.0815627	-0.0691781	-0.168035	0.0139781	-0.0441223	0.487523	1.00062	0.0189782	-0.115726	0.940222	0.242997	-0.558207	0.0302151	0.853732	-1.57168	1.60309	-0.332	-0.19823	-1.25197	0.124649	-0.341484	1.08722	0.174476	0.391152	-0.545213
AB CW	22	Fosfo 10	-2.25815	0.278041	-0.596858	1.12764	-0.131012	-0.19209	0.224821	0.202867	-0.136591	1.9135	1.6956	-1.5109	-0.961206	1.45021	2.84821	1.36012	0.432454	0.600489	-0.525065	0.971655	-1.09047	-1.74211	-0.251771	0.141048	2.24598	1.56256	-0.686413	0.469525	1.28945
AB CW	23	PolyB 1	-0.00689465	-0.0568292	0.0230235	0.314704	0.0755149	0.0626406	0.159512	0.264122	-0.292486	-0.0628971	-0.0657768	-0.00766032	-0.0674952	0.218599	0.164032	-0.818248	0.72736	1.12164	-0.81798	0.373625	-0.267898	-0.347846	-0.305323	-0.0375462	0.322735	1.76189	0.298225	0.537304	-0.305984
AB CW	24	PolyB 10	-0.49792	-0.0032655	-0.0256507	0.265021	0.0266438	0.00414268	0.169946	0.237433	-0.264639	0.486764	-0.260048	-0.0567254	-0.384533	0.379931	0.413282	-0.441408	1.12898	1.60813	-0.819712	1.13056	-0.427902	-0.658404	-0.282922	-0.266954	0.300595	1.9612	0.130893	0.559576	-0.20544
AB DNA	25	Norf 0.01	0.373905	-0.019878	-0.00934864	0.273909	0.0415025	0.0544587	-0.0491073	0.0583492	-0.091589	0.0136319	-0.130879	0.0165782	0.15956	0.358332	0.0924116	-0.975786	0.469975	0.351307	-0.133223	1.03662	-0.0702381	-0.782985	-0.589378	-0.149392	0.698176	0.431705	0.241244	0.243772	0.227489
AB PS	26	Sm 50	-0.394698	-0.0457542	0.0118144	0.31642	0.0668377	0.0443864	0.209841	0.202104	-0.228746	-0.390028	-0.576746	0.0372896	0.0298434	0.369025	0.836253	-0.804476	0.703202	-0.318666	-0.0812079	-0.125266	-0.0766274	-0.480321	-0.017852	0.189937	0.272851	0.934446	0.253098	0.434438	0.241849
AB PS	27	Cm 0.05	-0.101743	-0.0964365	0.0716671	0.221309	0.0975099	0.0992957	0.0854007	0.102746	-0.0582077	-0.783743	-0.78142	0.042678	0.0335422	-0.0356571	0.513945	-0.455132	0.64134	-0.307012	-0.273648	0.247446	0.155858	-0.529902	-0.150385	0.222437	0.0878437	0.601344	0.155457	0.300508	0.149293
AB PS	28	Cm 0.5	-0.459122	-0.157376	0.164556	-0.205744	0.109509	0.0786979	0.301817	-0.0710762	0.134874	0.598957	-0.617055	-0.264898	-0.637822	1.247	0.05358	-0.853447	-1.62874	1.35139	-0.565332	1.6986	0.219102	-0.526673	-1.47458	-0.172569	-0.298593	2.05468	-0.11043	-0.174432	-0.21919
AB PS	29	FusAc 1	0.0793338	-0.200129	0.1448	0.374353	0.185372	0.169091	0.290683	0.206292	-0.148284	-0.514382	-0.442747	-0.172608	0.0497692	-0.0137834	0.105523	-0.466568	0.748927	-0.229632	-0.119537	0.0858458	0.205962	-0.51385	-0.123568	0.49273	-0.0851332	0.739561	0.263496	0.523373	0.22955
AB PS	30	FusAc 5	-0.307401	-0.146522	0.109599	0.285411	0.140193	0.134293	0.17939	0.159534	-0.0977059	-0.435119	-0.593031	-0.0662477	-0.053449	0.161953	0.35005	-0.487537	0.287213	0.186991	-0.297211	0.263027	0.195516	-0.755253	-0.315835	0.295234	-0.172692	0.930443	0.214244	0.51225	0.0972843
AB PS	31	FusAc 20	-0.192789	-0.11067	0.0779411	0.282274	0.113793	0.104401	0.175621	0.0897634	-0.0594513	-0.580041	-0.561866	-0.0159504	0.242388	0.432913	0.080208	-0.643923	0.114024	-0.183076	-0.253937	0.232519	0.159492	-0.496867	-0.494017	0.281872	-0.08829	0.876509	0.15731	0.479464	0.0948183
AB PS	32	FusAc 50	-0.312802	-0.216655	0.186077	0.106488	0.173215	0.205317	-0.0643727	0.16583	-0.093335	-1.00285	-0.677493	-0.0928295	-0.0182864	0.676409	0.0585188	0.268523	-0.641274	-0.021438	-0.743199	0.444361	0.349809	-0.842869	-1.12515	0.084972	0.553827	0.87586	0.226725	-0.257612	1.11263
AB PS	33	Gent 0.1	0.377245	-0.032185	-0.00467032	0.338679	0.058053	0.0233568	0.272616	0.102568	-0.119513	-0.0887074	-0.180494	-0.0204447	0.120958	0.530625	1.05403	-0.804464	0.746933	0.253989	-0.114585	0.736968	-0.0736664	-0.710601	-0.477746	0.28646	0.149927	1.08555	0.126985	0.48552	0.328688
AB PS	34	Gent 1	0.260219	-0.182063	0.150835	0.181602	0.155968	0.194989	-0.13917	0.015097	-0.00767908	-0.312356	-0.333646	-0.106962	-0.110918	0.570395	0.550653	-0.801584	-0.754669	0.066564	-0.450677	0.38959	0.306348	-0.513833	-1.00027	-0.0816554	0.469844	0.468545	0.23277	0.164838	0.185942
AB PS	35	Spect 0.5	0.153537	-0.0434697	0.00711645	0.335917	0.0669288	0.0467316	0.196294	0.141265	-0.170683	-0.0870778	-0.349356	-0.0219873	-0.000823356	0.532275	1.26564	-1.02967	0.632663	0.410447	-0.21998	0.868565	-0.0917428	-0.581656	-0.395906	0.24679	0.00104607	0.985336	0.229347	0.575763	0.0528728
AB PS	36	Spect 5	0.719198	-0.0444207	0.0138664	0.288454	0.0630372	0.0176739	0.33671	0.0961698	-0.12677	-0.206154	0.342155	0.0116974	-0.152509	0.251663	1.10504	-0.629802	0.231293	0.365715	0.167442	0.600893	-0.173136	-0.133156	-0.754683	0.0876147	0.0917911	1.22973	0.119402	0.532749	0.253162
AB PS	37	Eryt 0.1	0.255206	-0.0608745	0.0199248	0.371912	0.0843873	0.0656264	0.204984	0.268855	-0.302513	-0.610988	0.140201	0.000718274	0.11192	-0.510491	0.0917836	-0.349808	0.377871	0.461987	-0.205955	0.386926	-0.129344	-0.343504	0.0724143	0.137852	0.219093	1.18155	0.280234	0.61401	-0.297338
AB PS	38	Eryt 1	0.221632	0.0450256	-0.0555069	-0.00800592	-0.0374182	-0.0534411	0.048801	0.144355	-0.179284	0.147848	-1.39272	0.16127	-0.430641	-0.201548	0.0943623	-0.931186	0.860561	0.389017	-0.500413	-0.166096	-0.350823	-0.66535	-0.646049	-0.529634	0.253088	1.49111	0.268213	0.0607752	-0.943853
AB RNA	39	Rif 0.05	-0.113456	-0.231702	0.183995	0.247376	0.19467	0.228996	-0.0611347	0.344778	-0.236684	0.247564	-0.0453438	-0.407907	0.233656	0.507421	-0.189496	-0.903051	1.84639	2.21632	-0.755408	0.539484	-0.337403	-1.2336	-1.06646	-0.419739	0.06322	1.50071	0.498637	0.700124	0.523224
Bile	40	DOC 0.1	1.68741	-0.196907	0.133996	0.442599	0.189806	0.232107	-0.133537	-0.0305939	0.0977997	-0.98345	-0.344908	-0.0846155	0.292803	0.171436	0.481035	-0.428948	0.338417	-0.187604	-1.00196	-0.790622	0.363783	-0.48647	-1.06542	0.242396	0.6671	0.54125	0.0992268	0.432808	-0.146996
Bile	41	DOC 0.5	-0.0345064	-0.0904521	0.114663	-0.314717	0.0519017	0.00263584	0.346504	-0.175117	0.241979	1.51134	-0.510591	-0.962204	-0.893956	0.717341	0.905925	0.820465	2.83225	1.47581	-0.853849	1.1716	0.045344	-0.802294	-0.981319	-0.211871	-0.0404779	2.29997	-0.876731	-0.624603	-0.837064
Bile	42	Bile 0.1	1.65326	-0.133746	0.094501	0.3192	0.13416	0.175033	-0.176837	-0.136655	0.133092	-1.31208	-0.777356	0.0178461	0.362101	0.349103	0.670152	-0.648519	0.725153	-0.567725	-1.0467	0.213701	0.397648	-0.625419	-0.640804	0.301942	0.191401	0.205659	-0.114044	0.408815	0.0698106
Bile	43	Bile 0.5	1.36633	-0.181221	0.124636	0.411858	0.176258	0.252168	-0.477928	-0.0705191	0.0744522	-2.09031	-0.238751	-0.0602369	0.351948	0.386991	1.36456	-1.66095	1.19103	-1.15227	-1.3483	0.362594	0.403036	-0.407845	-0.274451	0.0357686	0.599458	-0.215683	-0.0228575	0.537356	0.34103
Bile	44	Bile 1	1.52311	-0.143479	0.0966272	0.374266	0.146388	0.20896	-0.366361	-0.222685	0.296143	-2.50182	-0.0470669	0.0582647	0.31645	0.258908	0.902257	-0.546562	0.685366	-1.54807	-1.16839	-0.443242	0.472144	-0.529148	-0.846654	0.185946	0.405877	-0.378361	-0.183528	0.48793	-0.121391
Bile	45	Bile 2	0.899868	-0.199948	0.158785	0.246596	0.17368	0.256871	-0.564622	-0.181723	0.192191	-2.74471	-0.278422	-0.028265	0.258273	0.229416	1.45393	-1.26063	1.3773	-1.99864	-0.885347	0.442638	0.484623	-0.455775	-0.520473	-0.193979	0.538363	-0.949261	-0.108886	0.33383	0.457533
Bile	46	COL 0.1	0.242496	-0.0301432	0.0266726	0.0413271	0.0291063	0.0281397	0.0356127	-0.192105	0.1857	-0.60015	-0.724325	0.156522	0.0522125	0.0891021	0.343941	-0.973066	1.00991	-0.197228	-0.0639115	0.245032	0.203513	-0.798178	-0.396582	-0.0761861	0.125528	0.57345	-0.245254	0.073768	0.297339
Bile	47	COL 0.5	2.15116	-0.166604	0.104803	0.471146	0.172175	0.223335	-0.230585	-0.122856	0.136187	-1.20415	-1.15003	-0.0453434	0.554914	0.234284	0.863374	-0.726905	0.643111	-0.714224	-0.851373	-0.431438	0.403626	-0.613312	-1.04576	0.146274	0.444832	0.0926436	-0.0614723	0.698023	-0.0451163
Bile	48	COL 1	2.59279	-0.224134	0.16406	0.375519	0.201239	0.261514	-0.288619	-0.0538205	0.0903327	-1.51203	-1.26518	-0.105842	0.525381	0.0406434	0.649621	-0.610813	0.472908	-1.30815	-0.964597	-0.241748	0.451679	-0.184222	-0.744523	0.182924	0.136808	-0.201753	0.0520362	0.634668	-0.11727
C source	49	MB1/2	0.860242	0.122224	-0.139375	-0.000143764	-0.115403	-0.212256	0.408813	-0.0320178	0.0423839	0.734406	-0.493437	-0.263696	-0.283781	1.97488	1.47382	1.00123	-0.121696	1.3098	0.469745	0.274249	-0.322103	-0.0668491	0.412943	0.0737891	-0.174297	0.986595	-0.694494	0.0453624	-0.59019
C source	50	M9 Acet0.6	-1.27477	0.158707	-0.190131	0.0336788	-0.15064	-0.275446	0.490195	-0.843759	0.922483	0.644053	-1.27763	-0.201316	0.244989	0.451365	3.51073	-1.21146	1.48112	0.0146283	1.01425	0.563115	-0.197262	-0.229929	-0.448804	-0.196615	0.20786	-0.0234962	-1.33171	0.0808363	-0.93116
C source	51	M9 Acet1.2	-1.32991	0.148455	-0.167718	-0.0466218	-0.146978	-0.234676	0.336368	-0.802229	0.873142	0.868909	-0.695414	-0.142334	0.175061	0.9037	2.50494	-0.981337	1.51534	0.166379	0.812206	0.523292	-0.131415	-0.102936	-0.270233	-0.347426	0.0937473	0.109283	-1.40043	0.0672004	-0.955163
C source	52	M9 Glu0.2	-1.33021	0.0948482	-0.100181	-0.0549401	-0.092601	-0.484387	1.28857	-0.777208	0.745254	0.849908	-1.07745	-0.0332528	-0.297971	0.666285	0.070716	0.303733	0.775452	0.424562	2.10336	0.588009	-0.368244	-0.6712	-0.255349	-0.0254885	-0.0796679	-0.444566	-1.78544	-0.0625404	-0.505606
C source	53	M9 Glu0.4	-1.47421	-0.0626595	0.0318156	0.289044	0.0776465	-0.182354	1.15683	-0.715148	0.687545	-0.080988	-1.81116	-0.0971292	0.512193	0.931863	-1.24248	-0.00241256	1.65164	-0.236526	1.82851	0.617965	-0.0402306	-0.408405	-0.393622	0.348478	0.640372	-0.412298	-1.21868	-0.0530493	-1.07819
C source	54	M9 Gly0.4	-1.21743	0.0507383	-0.0927815	0.324632	-0.0148718	-0.383631	1.31972	-0.76713	0.819795	0.230358	-1.22702	0.130686	-0.18564	0.0262161	1.35217	-0.457698	0.862686	0.0773439	2.09185	0.273736	-0.28467	-1.17343	-0.625	0.207903	0.0821138	-0.485716	-1.39228	0.540055	-0.968165
C source	55	M9 Gly0.8	-1.15205	-0.0333422	-0.0181261	0.450219	0.0705907	-0.231933	1.25742	-0.64165	0.752231	-0.31814	-1.13376	-0.00565342	0.20892	0.399077	2.10758	-0.473847	0.414291	0.630079	1.97304	-0.0280175	-0.172595	-0.929718	-0.810271	0.248608	0.202549	-0.0643873	-1.20856	0.718591	-0.630868
C source	56	M9 Suc0.2	-1.06146	-0.0205444	-0.00627351	0.253952	0.0401317	-0.376803	1.46971	-0.557161	0.536969	0.225417	-1.38153	-0.0756035	-0.0957631	0.759532	-0.337644	0.471308	0.850102	0.360752	2.24757	0.778627	-0.300398	-0.650454	-0.0284061	0.333484	0.039642	-0.330165	-1.51952	0.316809	-0.637003
C source	57	M9 Suc0.4	-1.15646	-0.157293	0.113915	0.329738	0.151909	-0.152983	1.34441	-0.501459	0.481898	0.169806	-1.75649	-0.42225	0.590493	0.802107	-1.17053	0.453915	1.7004	-0.0201051	1.91305	0.372625	0.0622043	-0.799245	-0.230888	0.709468	0.427298	0.284938	-0.991843	-0.148317	-1.60046
C source	58	M9 Malt0.1	-1.71488	-0.0572344	-0.00517047	0.531153	0.0984448	-0.341512	1.57025	-0.729308	0.759957	0.393454	-1.39956	-0.0340873	-0.285998	-0.0552693	-0.359072	-0.378903	1.13399	0.116837	2.18218	0.680789	-0.299648	-0.49406	-0.445261	0.995561	0.0666738	-0.462117	-1.49704	0.345006	-0.0460914
C source	59	M9 Malt0.2	-1.34972	0.0230732	-0.0543662	0.267575	0.00408202	-0.493884	1.57441	-0.616217	0.666121	0.0874953	-1.4216	0.0557466	-0.0845886	0.329141	0.210485	0.471246	0.969556	0.202642	2.23499	0.86656	-0.447391	-0.526253	-0.246633	0.84135	-0.502721	-0.242338	-1.44707	0.0877947	-0.602824
C source	60	M9 Succi0.3	-1.43125	0.0224249	-0.0583123	0.304669	0.00837613	-0.493427	1.58486	-0.650529	0.720241	-0.353556	-1.34099	0.15728	0.10984	-0.200109	0.0582743	-0.00844898	0.289006	-0.35945	2.32632	1.01079	-0.472792	-0.463375	-0.246427	0.671289	-0.069071	-0.761031	-1.32668	0.183928	-0.271314
C source	61	M9 Succi0.6	-1.17101	0.0386711	-0.0467355	0.0511523	-0.0300822	-0.559442	1.58937	-0.654687	0.68163	-0.484442	-0.890245	0.144597	0.14219	0.160855	-0.133702	0.388794	-0.333794	-0.348453	2.22681	1.48753	-0.405317	-0.0993534	-0.237383	0.554725	-0.326649	1.10851	-1.77865	-0.234966	-1.26964
Other	62	EtOH 2%	0.649327	0.00313389	-0.0056995	0.0242243	-0.000707883	-0.00973246	0.058758	0.120835	-0.150886	0.212249	0.00568078	-0.000133759	-0.544517	0.728624	0.771065	0.00983034	0.813724	0.0933755	0.357907	0.115047	-0.190185	-0.248522	-0.202748	-0.42205	0.213314	0.197537	0.172336	0.186318	0.392159
Other	63	EtOH 4%	0.298529	0.181034	-0.177074	-0.395713	-0.21102	-0.266434	0.115839	-0.0590421	0.0672003	1.37896	0.302479	-0.172092	-0.966834	1.39916	0.704296	0.253449	1.4664	1.20422	0.0429401	-0.0934945	-0.602646	-0.499501	-0.541897	-0.566291	-0.60063	1.3313	-0.242675	-0.165241	0.193207
Other	64	Triton 0.2%	1.45461	-0.105724	0.0709635	0.303426	0.112085	0.140747	-0.0978183	0.104097	-0.0914434	0.187123	-0.609194	-0.103585	-0.430643	0.862835	0.402301	-0.797207	-0.213182	0.477218	-0.507764	0.757358	0.0627474	-0.209371	-0.322474	-0.080588	0.617257	0.741698	0.212094	0.341824	0.0937095
Other	65	Triton 0.03%	1.4954	-0.116825	0.0727401	0.373965	0.127099	0.143328	0.0125425	0.123448	-0.135777	0.188077	-0.989647	-0.110079	-0.403752	0.384521	0.620537	-0.16254	0.335352	0.225761	-0.486963	0.815224	0.141845	-0.725745	-0.609361	0.2178	0.561739	0.605156	0.236954	0.360879	0.151485
Other	66	Triton 0.01%	1.56534	-0.156352	0.0943841	0.482861	0.166287	0.172734	0.122013	0.0928027	-0.0800537	0.115103	-0.31941	-0.24362	-0.242927	1.01584	0.917859	-0.333004	0.280058	0.116635	-0.441498	1.30433	0.178051	-0.520149	-0.763404	0.342061	0.640772	0.776471	0.200815	0.480661	-0.0117798
Other	67	EtBr 50 ug/ml	0.281085	-0.226753	0.183469	0.21469	0.188679	0.185827	0.207781	-0.0488867	0.0725788	-0.225896	0.669873	-0.263831	-0.345726	1.31365	-0.113282	-1.20273	-0.00128969	0.0763913	0.108786	-0.420656	0.337194	-0.399129	-0.679469	0.451278	-0.32247	-0.398959	0.0781785	0.299441	0.727378
Other	68	EtBr 10 ug/ml	0.379819	-0.190523	0.117771	0.528306	0.194244	0.205573	0.115382	0.166229	-0.131327	-0.516774	0.297637	-0.218914	-0.194262	1.03071	-0.660881	-0.000923181	-0.0669744	0.17283	-0.022852	0.144781	0.182399	-0.210611	-0.103386	0.284883	0.525085	-0.00142091	0.113075	0.696422	0.549172
Other	69	EtBr 2 ug/ml	0.315294	-0.176713	0.108196	0.512045	0.183278	0.186162	0.163658	0.132119	-0.0913916	-0.42106	0.282406	-0.189559	-0.163194	0.677443	0.006217	0.00318552	-0.00330254	0.18046	-0.121641	0.0651791	0.118422	0.0593282	-0.351938	0.372	0.447187	0.329897	0.110835	0.651073	0.391941
Other	70	EDTA 0.1 mM	0.173177	-0.035618	-0.00181828	0.343838	0.0613687	-0.0380802	0.596917	0.0351064	-0.0186048	-0.00684195	-0.149422	-0.0432455	-0.109824	1.45184	-0.00148132	0.170217	0.480317	0.0964761	0.768763	-0.0990019	-0.188251	-0.124683	-0.570769	0.281385	0.113642	0.836837	-0.0673426	0.518303	0.17681
Other	71	UV 6s	-0.00115693	-0.0209915	-0.01748	0.348737	0.0498662	-0.0224229	0.461069	0.112734	-0.11542	-0.397682	-0.115513	0.0774151	-0.0576502	0.368213	0.705158	-0.185497	0.711851	0.224298	0.397802	-0.58009	-0.122485	-0.96277	-0.313881	0.443584	0.299413	0.700287	0.192171	0.302174	-0.116521
Other	72	UV 12s	-0.371629	-0.162682	0.13173	0.209406	0.144868	0.148812	0.117963	0.0322349	0.00259605	-0.599926	-0.869391	-0.0053047	0.0806146	0.264769	-0.224087	-0.994352	0.546092	-0.39287	-0.132263	-0.251217	0.211768	-0.31728	-0.703575	0.130905	0.21354	0.707059	0.174705	0.265729	0.273528
Other	73	UV 18s	-0.258548	-0.119103	0.100822	0.140839	0.107517	0.102777	0.139099	0.0929721	-0.0491662	-0.453192	-0.68013	-0.0137265	0.00831972	0.0737898	-0.188779	-0.691184	0.625149	-0.545219	-0.242978	0.19315	0.161077	-0.285832	-0.162864	0.344023	-0.0284837	0.526901	0.192451	0.0706466	0.353328
Other	74	UV 24s	-0.802936	-0.0712119	0.0427921	0.26607	0.0821839	0.0692036	0.166849	0.188517	-0.206729	-0.169161	-0.791748	-0.00234329	-0.0579848	0.25106	0.114456	-0.610725	1.0187	-0.470791	-0.281153	0.173074	-0.0188126	-0.410891	-0.04947	0.346823	0.345469	0.735975	0.269754	0.142919	0.486426
Other	75	D-Met	-0.895294	0.136653	-0.284483	0.817042	-0.0341446	-0.145269	0.551066	0.0950097	-0.12193	0.0329696	0.459573	0.204341	-0.137393	0.246559	0.287976	-0.652652	0.837457	-0.32143	-1.43252	0.767267	-0.567857	0.00763295	0.0988287	1.43241	0.136054	0.413289	0.0918842	0.53848	-0.101389
Other	76	D-Arg	-0.620086	0.0358384	-0.0289382	-0.0954495	-0.0397279	-0.0450787	-0.00413004	0.0843044	-0.0936589	0.0917299	0.299361	0.0527583	-0.0500427	0.989163	0.933613	-0.613797	-0.787564	0.400425	-0.426555	0.352191	-0.209602	-0.0370433	-0.728183	-0.0794656	-0.553241	0.998994	0.205943	0.127078	0.348469
Other	77	D-Ala	-0.37489	-0.0414568	-0.0284691	0.580224	0.0916177	0.105927	-0.00884358	0.297787	-0.331263	0.0553308	-0.582288	0.0164383	-0.181806	0.0812725	-0.0822384	-0.606249	0.0325485	-0.170668	-0.956418	0.330603	-0.133619	-0.282248	-0.0899351	0.38392	0.371284	0.711235	0.345057	0.827704	0.410802
Other	78	CoCl2 0.1	0.260466	-0.0366996	-0.0129791	0.437765	0.071969	0.0590646	0.156155	0.0961276	-0.128968	0.617798	0.197303	-0.171652	-0.383775	0.845137	0.230676	-0.764164	0.853834	1.4799	-0.0355994	1.46701	-0.259774	-0.632024	-0.663054	-0.564301	0.183272	1.54766	-0.108294	1.02113	0.200453
Other	79	Bicarb 1	0.308265	0.052934	-0.0932501	0.30898	-0.0185045	-0.0398721	0.117961	0.0557496	-0.0906347	0.012501	0.518295	0.0300486	0.277694	0.650667	0.769061	-0.870717	0.562952	0.621016	-0.482691	1.35516	-0.204074	-0.717051	-0.660387	0.0857466	-0.0848204	1.25911	0.12685	0.650403	-0.987848
Other	80	Bicarb 10	-0.41966	-0.370841	0.221732	0.770979	0.328242	0.239795	0.814984	0.475346	-0.37023	-0.713353	-0.00525093	-0.373177	-0.412437	0.221192	0.310249	-0.407673	0.874681	-0.211841	0.775412	1.04996	0.00858497	-0.596621	-0.440726	0.553465	0.347255	1.49284	0.512433	1.12082	0.474876
Other	81	CuSO4 0.5	0.106354	-0.0238687	-0.0531213	0.620528	0.0823001	0.163812	-0.636126	0.522057	-0.552226	-0.882975	-0.668633	0.138897	0.099766	0.0203131	-0.0922025	-0.27684	0.306355	-2.56441	-3.50618	1.00394	-0.17593	-0.358654	-0.0717517	-0.0281063	-0.0157754	0.548789	0.610607	1.21998	0.527472
Other	82	CuSO4 1	-0.0190119	0.0580473	-0.0830394	0.180016	-0.0360911	0.00353729	-0.336411	0.362437	-0.396483	0.580978	-0.115281	-0.0724865	-0.363926	0.503932	0.389281	0.386635	-0.0734624	0.3206	-2.80105	0.862005	-0.245518	-0.152054	-0.0121837	-0.12807	-0.551822	1.36772	0.253639	0.673811	0.364241
Other	83	DMSO	0.449367	-0.0758687	0.0331679	0.382848	0.097165	0.058979	0.331383	0.275943	-0.307113	-0.953158	-0.929004	0.0379474	-0.0112417	0.087929	0.904911	0.633335	0.512456	0.159706	0.195124	-0.828777	-0.116371	-0.287495	-0.293793	0.0342518	0.485963	1.2367	0.226113	0.547687	-0.385008
Other	84	PYO 0.01	-0.200042	-0.0122823	-0.00257484	0.146832	0.0232255	0.0422818	-0.1124	0.223757	-0.253369	-0.441615	0.0831393	0.255011	-1.55678	0.159467	0.0849276	-0.662317	0.490533	0.751707	-0.406801	-0.826963	-0.212616	-0.442242	-0.218243	-0.493306	0.197772	1.10769	0.356634	0.478793	-0.512396
Other	85	PYO 0.05	0.0795164	0.0296089	-0.0370491	0.0536534	-0.0216504	-0.0399749	0.0962696	0.191658	-0.224124	-0.199266	0.550485	0.0630996	0.0335233	0.258024	0.0700198	-0.145685	0.947222	0.936364	-0.238487	0.569542	-0.339128	-0.435132	-0.269914	-0.132804	-0.160707	1.19584	0.245237	0.29796	-0.148187
Other	86	PYO 0.1	-0.0987772	-0.0714246	0.0588523	0.121157	0.0693434	0.0582689	0.141931	0.262104	-0.291241	-0.237788	-0.274694	0.0101339	-0.314635	-0.110259	-0.0714468	-0.0528467	0.804694	1.0565	-0.0595016	0.675448	-0.224971	-0.273755	-0.139216	-0.179117	0.0410063	1.17638	0.334144	0.363265	-0.288448
Other	87	PCN 0.1	-0.0307058	-0.0055414	-0.0029357	0.0851915	0.0120147	4.00296e-05	0.0903222	0.20928	-0.237695	-0.345925	-0.0402831	0.0584768	0.230449	0.117054	0.0184173	0.147294	0.258515	0.922298	-0.271163	-0.728531	-0.231114	-0.390983	-0.445621	-0.0573632	-0.0718058	1.11847	0.327379	0.274972	-0.720426
Other	88	PCN 0.5	-0.265612	0.0574181	-0.0675349	0.0492219	-0.0475626	-0.0644535	0.0615238	0.129715	-0.164437	-0.201524	-0.263949	0.253204	-0.436123	-0.211167	-0.019098	0.0742202	0.217183	0.926873	-0.384417	-0.624417	-0.295658	-0.417687	-0.524709	-0.227976	0.082295	1.35249	0.173899	0.21601	-0.638416
Other	89	PCN 1	0.119244	-0.04493	0.0315522	0.136488	0.049441	0.0123836	0.277337	0.280182	-0.313889	-0.268698	-0.131977	0.0549546	-0.445169	-0.176874	0.169484	0.406297	0.109727	0.931137	-0.000430137	-0.242742	-0.202278	-0.481717	-0.30556	-0.140204	0.211524	1.5144	0.271519	0.277701	-0.224121
pH	90	pH5	0.0937904	-0.196541	0.111849	0.60924	0.206865	0.13737	0.604506	0.221942	-0.256636	-0.311769	-1.54104	-0.229535	0.229853	0.0830731	-0.609158	-0.124976	-0.0701951	0.408336	0.393594	0.209279	0.0683813	-0.415248	0.0447013	0.691548	0.546967	0.941729	0.209804	0.581688	-0.205562
pH	91	pH6	0.0762984	-0.124396	0.0868527	0.313023	0.126788	0.111892	0.22348	0.17085	-0.192744	-0.278171	-0.154278	-0.0836756	-0.205753	0.827591	-0.74443	-0.210766	-0.466301	0.152288	0.272074	0.275281	-0.0401463	0.0750039	-0.190022	0.165596	0.442622	0.232659	0.245034	0.335559	0.49759
pH	92	pH7.5	-0.0178041	0.0465657	-0.0866132	0.314109	-0.0121802	-0.00571618	-0.0565737	0.0280076	-0.0555116	0.0152586	0.440096	0.133654	-0.453924	1.2411	-0.488906	-1.30585	0.686776	-0.297696	0.114445	0.612278	-0.232613	-0.319597	-0.163008	-0.215853	0.753782	-0.207481	0.18622	0.331086	0.053637
pH	93	pH8	0.221193	-0.053846	0.00814202	0.409345	0.0826747	0.0809533	0.0942375	0.196361	-0.212832	-0.333184	0.130692	-0.0212526	-0.259995	0.789962	-0.701605	0.0990498	0.432564	-0.352669	-0.060617	0.119975	-0.152465	0.276461	0.129	0.272885	0.527771	-0.00269096	0.221434	0.431923	0.0411403
pH	94	pH9	0.121181	-0.0859917	0.0256475	0.513357	0.118553	0.155756	-0.161223	0.230284	-0.224816	-0.480718	-0.27582	-0.000689765	-0.31668	0.920452	0.228167	-0.0526016	-0.6679	-0.511774	-0.771188	-0.00939922	-0.0220107	0.203536	-0.0991429	0.336508	0.528675	-0.335647	0.321243	0.629552	0.248678
pH	95	pH10	0.092589	-0.116753	0.0403241	0.614749	0.152532	0.203682	-0.250134	0.285711	-0.284271	-0.563812	-0.396896	-0.0270343	-0.204654	0.789025	0.304644	-0.171632	-1.1546	-0.586505	-0.871765	-0.0498386	0.0322352	0.028271	-0.175533	0.26746	0.542183	-0.495491	0.391013	0.877765	0.323419
Anoxia	96	Anox	-2.49595	0.163187	-0.204047	0.100359	-0.149063	-0.291791	0.560791	-0.150434	0.231125	1.84305	-0.28154	-0.498319	-2.06097	1.45917	1.10534	-0.410243	1.73721	2.06676	0.828673	1.25734	-0.952996	-1.62558	-0.651265	-1.38854	-0.366182	1.9366	-0.700648	0.852952	-1.03882
Anoxia	97	Anox NO3-	-2.12055	0.221919	-0.2559	-0.164579	-0.240393	-0.375765	0.44163	-0.00295868	0.0236552	0.593095	0.227385	0.0858354	0.00112552	1.22223	1.48645	0.219156	-0.214036	0.923976	0.471763	2.19011	-0.708953	-0.777019	-0.473047	-0.0125811	-0.446237	1.25663	-0.1322	-0.126018	0.262112
Anoxia	98	Anox NO2-	-1.8502	0.24318	-0.268058	-0.356484	-0.282312	-0.52498	0.749598	-0.176224	0.17154	0.641315	0.216584	0.177937	-0.0598245	1.07712	-0.056366	0.569488	-0.142642	0.624595	1.06977	2.21107	-0.697304	-0.974886	-0.798011	-0.171962	-0.118268	1.44576	-0.311881	-0.720963	-1.24989
Salt	99	LB 0 g/l NaCl	0.473496	0.0883744	-0.0597237	-0.424498	-0.114035	-0.100759	-0.206966	-0.571097	0.628492	0.436151	0.261616	-0.0952157	0.364471	0.500741	0.776489	0.0405355	-0.0384488	0.573791	-0.231323	0.720346	0.253619	-0.414704	-0.112643	-0.291556	-0.220312	0.0927399	-1.02506	-0.700455	-0.344804
Salt	100	LB 5 g/l NaCl	0.150977	-0.147365	0.0955174	0.411523	0.152789	0.151057	0.164427	0.179107	-0.188086	-0.204027	-0.467754	-0.225489	0.0961038	0.0818408	0.325914	0.15127	0.271717	0.272416	0.194378	0.389237	0.106	-0.238569	0.000238805	-0.0439477	0.416146	0.590006	0.101035	0.687627	-0.0426453
Salt	101	LB 10 g/l NaCl	0	0	0	0	0	0	0	0	0	0	0	0	0	0	0	0	0	0	0	0	0	0	0	0	0	0	0	0	0
Salt	102	LB 15 g/l NaCl	0.223827	0.0444048	-0.119615	0.560203	0.01729	0.0167022	0.0212501	0.0198955	-0.0339034	-0.135669	0.558982	0.0301146	-0.0575432	0.915649	0.034109	-1.41755	1.3144	-0.304812	-0.660075	0.518013	-0.0104061	-0.786419	0.484801	0.598493	0.263734	-0.401586	-0.0628851	0.696088	-0.448046
Salt	103	LB 20 g/l NaCl	0.186294	-0.0535837	-0.0157284	0.578035	0.100908	0.0754162	0.262072	0.288651	-0.3026	-0.373494	0.0114605	-0.147839	0.180022	0.414872	0.136077	0.213178	0.11227	0.0876738	0.166855	0.70425	-0.0554144	-0.549843	0.445291	0.509351	0.218893	-0.384153	0.216605	0.815417	-0.0220135
Temp	104	T16	0.241723	0.033718	-0.0404365	0.0431334	-0.0262779	0.0259362	-0.438817	0.018646	-0.0254522	-0.310141	-0.939375	0.231967	0.0590068	0.808058	0.489456	-1.40844	-0.29217	-0.967371	-0.813361	-0.273449	-0.115937	0.131928	-0.779404	-0.172549	0.0367711	-0.248325	0.339167	0.196405	-0.149165
Temp	105	T20	-0.148717	0.0988569	-0.0666589	-0.494068	-0.129167	-0.127004	-0.143852	-0.348671	0.414753	1.21208	0.161917	-0.176082	-0.325455	0.574488	-0.144664	-1.31894	0.651391	1.10289	-0.324552	0.166412	-0.113517	-0.0621389	-0.283969	-0.967106	-0.260216	1.30466	-0.529269	-0.348289	-0.483922
Temp	106	T25	-0.0368902	0.112495	-0.0781794	-0.556973	-0.147185	-0.147706	-0.143669	-0.374756	0.396684	1.45582	-0.223352	-0.251842	-0.4298	0.186851	-0.483511	-0.956357	0.34087	1.23885	-0.367785	0.193134	-0.10701	-0.163571	-0.387631	-1.05157	-0.234403	1.40012	-0.590955	-0.463976	-0.579886
Temp	107	T30	0.0517976	0.0101987	0.0287258	-0.469109	-0.0426362	-0.0644719	0.0966571	-0.150844	0.145494	0.640165	-0.0391152	-0.0625987	-0.268904	0.368316	0.0055443	0.432345	0.422533	0.41193	0.145163	-0.990677	-0.0444604	0.0460794	-1.47784	-0.458007	-0.103883	0.996922	-0.153693	-0.776802	0.321084
Temp	108	T37	0	0	0	0	0	0	0	0	0	0	0	0	0	0	0	0	0	0	0	0	0	0	0	0	0	0	0	0	0
Temp	109	T40	-0.178636	0.0955183	-0.0898265	-0.168792	-0.102591	-0.146293	0.162064	-0.0476931	0.0364439	0.663594	-0.423933	-0.053999	0.00408316	1.21241	1.25619	-0.361765	-0.321878	1.18026	-0.213202	1.33656	-0.213937	-0.804355	-0.482257	-0.185744	-0.248225	1.43907	-0.145074	-0.106981	0.14795
Temp	110	T42	0.36418	-0.0512106	0.0124514	0.355236	0.0750612	-0.0431365	0.689364	0.00124677	-0.00453414	-0.936508	0.262526	-0.0388701	0.530788	0.319601	0.379003	-0.335082	0.891798	-0.176792	0.987228	1.38696	-0.114052	-0.743874	-0.348176	0.319991	0.424748	0.581313	-0.0110296	0.336533	0.191428
