# Supplementary material for: Control of bacterial cell wall autolysins by peptidoglycan crosslinking mode
Source: Nat Commun. 2024 Sep 11;15:7937. doi: 10.1038/s41467-024-52325-2 (PMC11390936; doi:10.1038/s41467-024-52325-2)
Supplement: Supplementary file 6 — Source Data [file 41467_2024_52325_MOESM6_ESM.xlsx]

## Sheet: Fig 1
Figure 1b and 1c								Figure 1d												Figure 1e															Figure 1f
Group	Category	Num.	Condition	LD-crosslink	Anhydro				LD-crosslink (%)			Anhydro (%)			OD600						LB								MM							LD-crosslink (%)								Anhydro (%)
Antibiotics	AB CW	1	LB + ampicillin 0.5 µg/ml	0.287357	0.236157			CuSO4 (µM)	Replica 1	Replica 2	Replica 3	Replica 1	Replica 2	Replica 3	Replica 1	Replica 2	Replica 3				WT	WT pHL100	WT pHL100::ldtA	Dldt	Dldt pHL100	Dldt pHL100::ldtA	DmltG	Dslt70	WT pHL100	WT pHL100::ldtA	Dldt pHL100	Dldt pHL100::ldtA				Control				CuSO4 1 mM				Control				CuSO4 1 mM
Antibiotics	AB CW	2	LB + ampicillin 5 µg/ml	0.0579185	0.382471			0.1	12.6561	14.128	12.5224	14.2802	13.4833	13.5018	1.02397	0.983701	0.99233			LD-crosslink (%)	2.37	0.34	14.42	0	0	16.38	2.48	4.39	25.08	47.97	0	42.25			Bacteria	Replica 1	Replica 2	Replica 3	Replica 4	Replica 1	Replica 2	Replica 3	Replica 4	Replica 1	Replica 2	Replica 3	Replica 4	Replica 1	Replica 2
Antibiotics	AB CW	3	LB + ampicillin 10 µg/ml	0.286841	0.247821			0.6	13.3024	13.728	12.3147	13.8519	13.7	13.161	0.923298	0.983701	0.914669				3.11	0.51	20.76	0	0	13.74	2.94	5.92	25.95	48.56	0	45.64			Acinetobacter baumannii	3.38	3.28	4.46		1.81	1.69	1.68		6.26	5.85	5.4		6.77	7.28
Antibiotics	AB CW	4	LB + carbenicillin 0.5 µg/ml	0.15563	0.16072			1.2	12.5454	12.5865	12.1167	13.4314	14.0818	13.2855	0.940556	0.917546	0.908917				3.17	0.9	18.15	0	0	12.03	3.17	3.15	26.58	48.04	0	45.76			Aeromonas hydrophila	4.58	4.51	4.36		0.69	0.6	0.64		3.12	3.48	3.61		4.83	5.96
Antibiotics	AB CW	5	LB + mecillinam 0.01 µg/ml	0.146262	-0.0135638			2.4	13.6125	9.36442	10.9335	14.8198	14.5675	14.0478	0.888782	0.877277	0.880153				3.22	1.14	15.73	0	0	13.97	2.07	4.86	23.55	50.82	0	46.02			Burkholderia cenocepacia	4.53	3.34	3.13		0.92	0.77	1.11		5.28	5.25	3.46		8.06	6.2
Antibiotics	AB CW	6	LB + mecillinam 0.05 µg/ml	0.100096	0.0869447			4.9	9.26543	9.26166	6.07411	13.6317	16.1966	15.2864	0.880153	0.911793	0.877277				3.23			0			3.52	5.24							Citrobacter rodentium	1.21	1.27	1.11		0	0	0		6.48	6.36	6.75		8.3	7.34
Antibiotics	AB CW	7	LB + mecillinam 0.1 µg/ml	0.226168	0.0638626			9.8	4.29174	5.75177	6.30303	17.5416	19.0329	17.8841	0.727709	0.952061	0.877277				3.07			0			2.56	2.72							Enterobacter aerogenes	5.01	4.87	5.02		0.81	0.12	0.88		3.25	3.22	3.47		6.89	5.91
Antibiotics	AB CW	8	LB +vancomycin 10 µg/ml	0.117688	0.10165																						2.92	4.98							Enterobacter cloacae	5.29	5.58	5.58		1.47	0.4	2.09		3.54	3.15	3.52		6.53	5.51
Antibiotics	AB CW	9	LB + vancomycin 20 µg/ml	-0.0398516	-0.031601																						2.89	4.85							Escherichia coli	3.95	4.15	4.24	4.13	2.04	2.83	2.73	1.96	3.13	3.1	2.79	3.11	5.05	4.87
Antibiotics	AB CW	10	LB + vancomycin 50 µg/ml	-0.0480219	-0.130513																							3.82							Klebsiella pneumoniae	2.78	2.77			1.56	1.64			0.95	0.79			2.05	1.5
Antibiotics	AB CW	11	LB + D-cycloserine 1 µg/ml	0.143579	0.0304367															Anhydro (%)	21.14	24.09	12.65	27.25	24.92	13.03	7.55	17.88	21.96	11.97	19.02	14.83			Photobacterium damselae	52.3783	54.0707	54.3183	52.2831	17.185	22.2957	22.9598	23.6213	6.67548	5.3393	6.35797	7.57416	11.3709	13.3321
Antibiotics	AB CW	12	LB + D-cycloserine 10 µg/ml	0.172136	0.101575																20.3	22.33	18.49	24.28	24.34	13.67	10.34	17.35	19.83	11.2	18.95	10.52			Pseudomonas aeruginosa	1.76	2.73	1.64		0	0	0		6.33	6.17	6.17		7.54	9.69
Antibiotics	AB CW	13	LB + cefsulodin 2 µg/ml	0.28917	0.148974																20.39	23.04	16.15	25.15	21.42	9.47	14.76	14.23	16.85	13.86	17.53	10.77			Salmonella enterica	3.84	3.39	3.61		0.86	0	1.1		1.78	1.57			3.48	3.88
Antibiotics	AB CW	14	LB + cefsulodin 20 µg/ml	0.16254	0.0964345																19.81	20.85	13.99	28.49	25.03	9.89	7.4	18.34	18.31	14.08	15.86	10.9			Vibrio cholerae	1.07	0.7	1.08		0	0	0		13.45	13.33	13.52		15.84	14.28
Antibiotics	AB CW	15	LB + aztreonam 0.01 µg/ml	0.176722	0.0701477																19.21			29.11			12.71	19.34
Antibiotics	AB CW	16	LB + aztreonam 0.05 µg/ml	0.19236	0.0919757																21.52			29.3			12.07	14.01
Antibiotics	AB CW	17	LB + amoxicillin 0.025 µg/ml	0.0657087	0.170145																						11.02	17.51
Antibiotics	AB CW	18	LB + amoxicillin 0.25 µg/ml	0.0664918	0.214403																						13.08	16.75
Antibiotics	AB CW	19	LB + amoxicillin 2.5 µg/ml	-0.0349412	0.295818																							15.46
Antibiotics	AB CW	20	LB + fosfomycin 0.1 µg/ml	-0.294324	0.11329
Antibiotics	AB CW	21	LB + fosfomycin 1 µg/ml	-0.168035	0.0139781
Antibiotics	AB CW	22	LB + fosfomycin 10 µg/ml	0.224821	0.202867
Antibiotics	AB CW	23	LB + polymyxin B 1 µg/ml	0.159512	0.264122
Antibiotics	AB CW	24	LB + polymyxin B 10 µg/ml	0.169946	0.237433
Antibiotics	AB DNA	25	LB + norfloxacin 0.01 µg/ml	-0.0491073	0.0583492
Antibiotics	AB PS	26	LB + streptomycin 50 µg/ml	0.209841	0.202104
Antibiotics	AB PS	27	LB + chloramphenicol 0.05 µg/ml	0.0854007	0.102746
Antibiotics	AB PS	28	LB + chloramphenicol 0.5 µg/ml	0.301817	-0.0710762
Antibiotics	AB PS	29	LB + fusidic acid 1 µg/ml	0.290683	0.206292
Antibiotics	AB PS	30	LB + fusidic acid 5 µg/ml	0.17939	0.159534
Antibiotics	AB PS	31	LB + fusidic acid 20 µg/ml	0.175621	0.0897634
Antibiotics	AB PS	32	LB + fusidic acid 50 µg/ml	-0.0643727	0.16583
Antibiotics	AB PS	33	LB + gentamicin 0.1 µg/ml	0.272616	0.102568
Antibiotics	AB PS	34	LB + gentamicin 1 µg/ml	-0.13917	0.015097
Antibiotics	AB PS	35	LB + spectomycin 0.5 µg/ml	0.196294	0.141265
Antibiotics	AB PS	36	LB + spectomycin 5 µg/ml	0.33671	0.0961698
Antibiotics	AB PS	37	LB + erythromycin 0.1 µg/ml	0.204984	0.268855
Antibiotics	AB PS	38	LB + erythromycin 1 µg/ml	0.048801	0.144355
Antibiotics	AB RNA	39	LB + rifampicin 0.5 µg/ml	-0.0611347	0.344778
Bile salts	Bile	40	LB + sodium deoxycholate 0.1 % (w/v)	-0.133537	-0.0305939
Bile salts	Bile	41	LB + sodium deoxycholate 0.5 % (w/v)	0.346504	-0.175117
Bile salts	Bile	42	LB + bile 0.1 % (w/v)	-0.176837	-0.136655
Bile salts	Bile	43	LB + bile 0.5 % (w/v)	-0.477928	-0.0705191
Bile salts	Bile	44	LB + bile 1 % (w/v)	-0.366361	-0.222685
Bile salts	Bile	45	LB + bile 2 % (w/v)	-0.564622	-0.181723
Bile salts	Bile	46	LB + choleate 0.1 % (w/v)	0.0356127	-0.192105
Bile salts	Bile	47	LB + choleate 0.5 % (w/v)	-0.230585	-0.122856
Bile salts	Bile	48	LB + choleate 1 % (w/v)	-0.288619	-0.0538205
M9+C	C source	49	Marine broth 1/2 diluted in MilliQ water	0.408813	-0.0320178
M9+C	C source	50	M9 minimal medium + acetate 0.6 % (w/v)	0.490195	-0.843759
M9+C	C source	51	M9 minimal medium + acetate 1.2 % (w/v)	0.336368	-0.802229
M9+C	C source	52	M9 minimal medium + glucose 0.2 % (w/v)	1.28857	-0.777208
M9+C	C source	53	M9 minimal medium + glucose 0.4 % (w/v)	1.15683	-0.715148
M9+C	C source	54	M9 minimal medium + glycerol 0.4 % (w/v)	1.31972	-0.76713
M9+C	C source	55	M9 minimal medium + glycerol 0.8 % (w/v)	1.25742	-0.64165
M9+C	C source	56	M9 minimal medium + sucrose 0.2 % (w/v)	1.46971	-0.557161
M9+C	C source	57	M9 minimal medium + sucrose 0.4 % (w/v)	1.34441	-0.501459
M9+C	C source	58	M9 minimal medium + maltose 0.1 % (w/v)	1.57025	-0.729308
M9+C	C source	59	M9 minimal medium + maltose 0.2 % (w/v)	1.57441	-0.616217
M9+C	C source	60	M9 minimal medium + succinate 0.3 % (w/v)	1.58486	-0.650529
M9+C	C source	61	M9 minimal medium + succinate 0.6 % (w/v)	1.58937	-0.654687
Other	Other	62	LB + ethanol 2 % (v/v)	0.058758	0.120835
Other	Other	63	LB + ethanol 0.6 % (v/v)	0.115839	-0.0590421
Other	Other	64	LB + triton X-100 0.2 % (v/v)	-0.0978183	0.104097
Other	Other	65	LB + triton X-100 0.03 % (v/v)	0.0125425	0.123448
Other	Other	66	LB + triton X-100 0.01 % (v/v)	0.122013	0.0928027
Other	Other	67	LB + ethidium bromide 50 µg/ml	0.207781	-0.0488867
Other	Other	68	LB + ethidium bromide 10 µg/ml	0.115382	0.166229
Other	Other	69	LB + ethidium bromide 2 µg/ml	0.163658	0.132119
Other	Other	70	LB + EDTA 0.1 mM	0.596917	0.0351064
Other	Other	71	LB culture treated with UV for 6 s	0.461069	0.112734
Other	Other	72	LB culture treated with UV for 12 s	0.117963	0.0322349
Other	Other	73	LB culture treated with UV for 18 s	0.139099	0.0929721
Other	Other	74	LB culture treated with UV for 24 s	0.166849	0.188517
Other	Other	75	LB + D-methionine 5 mM	0.551066	0.0950097
Other	Other	76	LB + D-arginine 5 mM	-0.00413004	0.0843044
Other	Other	77	LB + D-alanine 5 mM	-0.00884358	0.297787
Other	Other	78	LB + CoCl2 0.1 mM	0.156155	0.0961276
Other	Other	79	LB + bicarbonate 1 mM	0.117961	0.0557496
Other	Other	80	LB + bicarbonate 10 mM	0.814984	0.475346
Other	Other	81	LB + CuSO4 0.5 mM	-0.636126	0.522057
Other	Other	82	LB + CuSO4 0.5 mM	-0.336411	0.362437
Other	Other	83	LB + DMSO 0.1 % (v/v)	0.331383	0.275943
Other	Other	84	LB + pyocyanin 0.01 µg/ml	-0.1124	0.223757
Other	Other	85	LB + pyocyanin 0.05 µg/ml	0.0962696	0.191658
Other	Other	86	LB + pyocyanin 0.1 µg/ml	0.141931	0.262104
Other	Other	87	LB + phenazine 0.1 µg/ml	0.0903222	0.20928
Other	Other	88	LB + phenazine 0.5 µg/ml	0.0615238	0.129715
Other	Other	89	LB + phenazine 1 µg/ml	0.277337	0.280182
Physical	pH	90	LB pH adjusted to 5	0.604506	0.221942
Physical	pH	91	LB pH adjusted to 6	0.22348	0.17085
Physical	pH	92	LB pH adjusted to 7	-0.0565737	0.0280076
Physical	pH	93	LB pH adjusted to 8	0.0942375	0.196361
Physical	pH	94	LB pH adjusted to 9	-0.161223	0.230284
Physical	pH	95	LB pH adjusted to 10	-0.250134	0.285711
Physical	Anoxia	96	LB, sealed tube, no agitation	0.560791	-0.150434
Physical	Anoxia	97	LB + KNO3 10 mM, sealed tube, no agitation	0.44163	-0.00295868
Physical	Anoxia	98	LB + NaNO2 1 mM, sealed tube, no agitation	0.749598	-0.176224
Physical	Salt	99	LB 0 g/l NaCl	-0.206966	-0.571097
Physical	Salt	100	LB 5 g/l NaCl	0.164427	0.179107
Physical	Salt	101	LB 10 g/l NaCl	0	0
Physical	Salt	102	LB 15 g/l NaCl	0.0212501	0.0198955
Physical	Salt	103	LB 20 g/l NaCl	0.262072	0.288651
Physical	Temp	104	LB, 16 ºC temperature	-0.438817	0.018646
Physical	Temp	105	LB, 20 ºC temperature	-0.143852	-0.348671
Physical	Temp	106	LB, 25 ºC temperature	-0.143669	-0.374756
Physical	Temp	107	LB, 30 ºC temperature	0.0966571	-0.150844
Physical	Temp	108	LB, 37 ºC temperature	0	0
Physical	Temp	109	LB, 40 ºC temperature	0.162064	-0.0476931
Physical	Temp	110	LB, 42 ºC temperature	0.689364	0.00124677
[truncated: 2 more columns]

## Sheet: Fig 2
Figure 2b																		Figure 2c									Figure 2d
	LD-crosslink																		Vc Dldt			Vc WT						Pd Dldt			Pd WT
	0.0 %			6.8 %			9.7 %			12.2 %			17.5 %					Enzyme	Replica 1	Replica 2	Replica 3	Replica 1	Replica 2	Replica 3			Enzyme	Replica 1	Replica 2	Replica 3	Replica 1	Replica 2	Replica 3
Protein	Replica 1	Replica 2	Replica 3	Replica 1	Replica 2	Replica 3	Replica 1	Replica 2	Replica 3	Replica 1	Replica 2	Replica 3	Replica 1	Replica 2	Replica 3			MltA	101.731	104.142	94.1268	97.9301	79.9016	103.08			MltA	72.1938	95.7402	132.066	0	0.728507	3.33808
MltA	98.9511	102.061	98.988	97.6896	103.363	99.971	91.7326	90.6735	93.7835	70.9717	67.9471	80.0831	57.8038	50.7296	48.5319			MltB	120.066	90.7618	89.1719	67.0148	68.1256	66.8387			MltB	119.216	88.1288	92.6556	13.6351	5.46874	-12.1418
MltB	105.185	99.1042	95.7104	44.1557	41.9158	38.1555	36.7876	28.8185	26.6845	22.0963	23.3538	24.0591	18.5552	20.6421	20.2267			MltD	101.832	98.6412	99.5268	88.5052	87.9026	89.8232			MltD	100.689	98.0625	101.248	41.8392	40.4808	41.278
MltD	98.5012	100.292	101.207	89.162	97.6576	94.2689	78.5792	79.3072	79.3588	70.2661	74.5592	74.1594	62.0993	62.6503	57.4053			MltG	99.1856	100.168	100.647	93.495	90.8545	90.7163			MltG	99.9156	100.084	100.001	0.969526	0	0.0240493
MltG	94.3747	101.251	104.374	82.0172	84.6579	83.1562	62.4564	60.6275	60.7376	52.4206	50.874	51.9015	31.3438	35.2768	27.5969			Slt70	102.905	101.477	95.617	45.476	33.221				Slt70	112.744	80.3741	106.882	12.6817	0.0388925	-12.7206
Slt70	106.658	91.3793	101.963	39.4984	39.0881	42.9514	23.9168	27.5165	22.7301	21.8712	18.3222	17.3378	14.4115	14.135	14.4046

## Sheet: Fig 3
Figure 3b																		Figure 3c															Figure 3e
	LD-crosslink																		Treatment with Lambda phage															PFU/ml
	0.0 %			6.8 %			9.7 %			12.2 %			17.5 %					Time (h)	Ec pBAD			Ec pBAD +Ara			Ec pBAD::ldtE			Ec pBAD::ldtE +Ara						Ec pBAD			Ec pBAD::ldtE
Enzyme	Replica 1	Replica 2	Replica 3	Replica 1	Replica 2	Replica 3	Replica 1	Replica 2	Replica 3	Replica 1	Replica 2	Replica 3	Replica 1	Replica 2	Replica 3			0	0.09	0.091	0.091	0.09	0.09	0.089	0.09	0.09	0.091	0.09	0.089	0.092			Phage	Replica 1	Replica 2	Replica 3	Replica 1	Replica 2	Replica 3
Tse4	103.217	93.9511	102.832	93.7089	86.7303	100.997	86.2644	86.6164	87.48	84.1674	84.27	79.592	55.4233	57.5706	61.6893			0.17	0.09	0.091	0.091	0.09	0.09	0.09	0.09	0.091	0.091	0.09	0.089	0.092			Lambda	145000	200000	153000	3000	6000	4000
LAL	100.695	99.8145	99.4907	93.1211	103.977	105.4	87.7027	88.8859	81.9024	77.7416	76.258	81.4291	53.3242	55.9483	59.5594			0.33	0.09	0.091	0.091	0.091	0.091	0.09	0.091	0.091	0.091	0.09	0.089	0.093			P2	349000	383000	437000	130000	154000	189000
LZM (lysozyme)	98.0981	92.6908	109.211	102.091	97.175	99.1263	99.6762	98.6771		103.789	105.422	104.799	105.923	106.133	105.069			0.5	0.09	0.091	0.091	0.091	0.091	0.09	0.09	0.091	0.091	0.09	0.09	0.093			P1	71000	61000	72000	74000	62000	101000
Muramidase	100.627	99.4865	99.8863	102.241	91.3083		97.5246	95.4984		97.9159	98.5317		97.4346	103.516				0.67	0.09	0.091	0.092	0.091	0.09	0.089	0.091	0.091	0.091	0.09	0.089	0.092			T4	134000	92000	122400	124000	119200	102400
																		0.83	0.09	0.092	0.094	0.091	0.091	0.09	0.091	0.091	0.091	0.091	0.089	0.093			T5	265000	270000	276000	231000	298000	260000
																		1	0.09	0.092	0.096	0.091	0.091	0.09	0.091	0.092	0.092	0.091	0.09	0.093
																		1.17	0.091	0.092	0.096	0.091	0.091	0.09	0.092	0.092	0.092	0.092	0.09	0.093
																		1.33	0.091	0.092	0.096	0.092	0.092	0.091	0.093	0.092	0.092	0.092	0.09	0.093
																		1.5	0.092	0.093	0.097	0.093	0.092	0.092	0.093	0.092	0.093	0.093	0.091	0.094
																		1.67	0.092	0.093	0.097	0.093	0.093	0.092	0.094	0.093	0.093	0.094	0.091	0.094
																		1.83	0.093	0.094	0.098	0.094	0.094	0.093	0.095	0.093	0.094	0.094	0.092	0.095
																		2	0.093	0.095	0.099	0.094	0.094	0.094	0.097	0.094	0.094	0.096	0.093	0.096
																		2.17	0.094	0.095	0.099	0.095	0.095	0.094	0.098	0.094	0.095	0.097	0.093	0.096
																		2.33	0.095	0.096	0.1	0.096	0.096	0.095	0.099	0.095	0.096	0.098	0.094	0.097
																		2.5	0.096	0.097	0.101	0.097	0.097	0.096	0.102	0.096	0.097	0.1	0.095	0.098
																		2.67	0.097	0.099	0.102	0.098	0.098	0.098	0.104	0.098	0.098	0.103	0.096	0.099
																		2.83	0.099	0.101	0.104	0.1	0.1	0.1	0.107	0.1	0.1	0.106	0.098	0.101
																		3	0.101	0.103	0.106	0.102	0.102	0.102	0.111	0.102	0.102	0.109	0.1	0.103
																		3.17	0.102	0.105	0.108	0.104	0.104	0.105	0.115	0.104	0.105	0.112	0.102	0.105
																		3.33	0.105	0.108	0.112	0.106	0.107	0.107	0.12	0.107	0.108	0.117	0.105	0.108
																		3.5	0.108	0.112	0.115	0.109	0.11	0.11	0.126	0.11	0.111	0.122	0.108	0.111
																		3.67	0.111	0.116	0.119	0.112	0.114	0.114	0.133	0.114	0.116	0.128	0.111	0.116
																		3.83	0.116	0.122	0.124	0.116	0.119	0.12	0.141	0.119	0.121	0.135	0.116	0.121
																		4	0.12	0.128	0.13	0.12	0.124	0.125	0.15	0.125	0.127	0.143	0.121	0.126
																		4.17	0.126	0.135	0.137	0.125	0.13	0.132	0.161	0.132	0.135	0.154	0.127	0.133
																		4.33	0.133	0.144	0.146	0.131	0.138	0.139	0.173	0.14	0.142	0.165	0.134	0.141
																		4.5	0.14	0.153	0.156	0.139	0.146	0.148	0.187	0.15	0.152	0.178	0.143	0.151
																		4.67	0.163	0.176	0.181	0.157	0.168	0.172	0.221	0.173	0.175	0.211	0.164	0.174
																		4.83	0.17	0.188	0.194	0.168	0.18	0.185	0.238	0.186	0.188	0.228	0.176	0.187
																		5	0.181	0.2	0.209	0.18	0.193	0.199	0.257	0.2	0.201	0.246	0.19	0.202
																		5.17	0.196	0.214	0.223	0.197	0.206	0.215	0.275	0.214	0.216	0.264	0.205	0.217
																		5.33	0.211	0.23	0.241	0.214	0.224	0.231	0.296	0.231	0.232	0.283	0.223	0.236
																		5.5	0.227	0.25	0.26	0.237	0.243	0.249	0.317	0.249	0.251	0.302	0.241	0.255
																		5.67	0.245	0.271	0.281	0.261	0.263	0.268	0.341	0.27	0.27	0.322	0.26	0.274
																		5.83	0.266	0.293	0.302	0.284	0.283	0.288	0.366	0.292	0.291	0.342	0.279	0.293
																		6	0.289	0.317	0.324	0.316	0.302	0.308	0.388	0.313	0.313	0.361	0.297	0.313
																		6.17	0.316	0.342	0.35	0.341	0.325	0.329	0.412	0.337	0.334	0.38	0.315	0.331
																		6.33	0.348	0.369	0.373	0.372	0.345	0.349	0.434	0.36	0.357	0.4	0.334	0.35
																		6.5	0.386	0.394	0.395	0.401	0.364	0.368	0.452	0.383	0.379	0.417	0.353	0.369
																		6.67	0.423	0.421	0.417	0.429	0.384	0.387	0.473	0.406	0.403	0.436	0.373	0.388
																		6.83	0.459	0.454	0.444	0.456	0.408	0.408	0.497	0.433	0.429	0.455	0.393	0.408
																		7	0.49	0.48	0.465	0.483	0.429	0.426	0.518	0.455	0.453	0.472	0.412	0.425
																		7.17	0.518	0.504	0.486	0.506	0.451	0.446	0.535	0.475	0.474	0.488	0.431	0.445
																		7.33	0.559	0.531	0.525	0.557	0.49	0.481	0.574	0.518	0.52	0.515	0.469	0.48
																		7.5	0.589	0.569	0.547	0.579	0.515	0.501	0.593	0.538	0.539	0.534	0.489	0.498
																		7.67	0.616	0.594	0.566	0.603	0.531	0.517	0.608	0.555	0.554	0.548	0.507	0.515
																		7.83	0.638	0.614	0.581	0.627	0.545	0.531	0.621	0.57	0.569	0.56	0.52	0.529
																		8	0.659	0.639	0.609	0.643	0.57	0.552	0.643	0.594	0.592	0.577	0.536	0.542
																		8.17	0.682	0.65	0.623	0.658	0.58	0.563	0.655	0.61	0.609	0.588	0.547	0.554
																		8.33	0.696	0.664	0.638	0.671	0.594	0.575	0.666	0.626	0.627	0.599	0.559	0.565
																		8.5	0.71	0.675	0.653	0.686	0.612	0.589	0.678	0.641	0.642	0.611	0.572	0.576
																		8.67	0.723	0.684	0.667	0.701	0.625	0.602	0.688	0.654	0.654	0.622	0.583	0.588
																		8.83	0.733	0.695	0.68	0.716	0.641	0.617	0.699	0.671	0.67	0.634	0.596	0.602
																		9	0.744	0.703	0.691	0.732	0.653	0.629	0.708	0.683	0.683	0.643	0.608	0.613
																		9.17	0.754	0.71	0.701	0.745	0.669	0.643	0.717	0.695	0.695	0.655	0.618	0.625
																		9.33	0.761	0.715	0.705	0.75	0.677	0.648	0.721	0.701	0.7	0.663	0.628	0.637
																		9.5	0.771	0.722	0.718	0.758	0.685	0.657	0.732	0.714	0.713	0.672	0.639	0.646
																		9.67	0.783	0.725	0.726	0.764	0.695	0.667	0.738	0.725	0.724	0.682	0.651	0.659
																		9.83	0.793	0.729	0.733	0.773	0.703	0.675	0.743	0.735	0.733	0.691	0.662	0.669
																		10	0.799	0.734	0.738	0.781	0.709	0.681	0.747	0.742	0.741	0.701	0.674	0.68
																		10.17	0.807	0.737	0.744	0.787	0.713	0.686	0.75	0.749	0.747	0.708	0.682	0.69
																		10.33	0.815	0.741	0.749	0.791	0.719	0.693	0.754	0.757	0.755	0.715	0.692	0.7
																		10.5	0.822	0.746	0.755	0.797	0.725	0.698	0.759	0.767	0.764	0.724	0.702	0.711
																		10.67	0.826	0.748	0.757	0.802	0.729	0.702	0.76	0.771	0.767	0.73	0.71	0.72
																		10.83	0.833	0.752	0.76	0.804	0.734	0.706	0.763	0.778	0.775	0.74	0.72	0.729
																		11	0.843	0.753	0.76	0.807	0.734	0.706	0.764	0.782	0.778	0.747	0.729	0.738
																		11.17	0.848	0.756	0.765	0.808	0.733	0.703	0.766	0.785	0.781	0.752	0.736	0.746
																		11.33	0.851	0.76	0.765	0.805	0.734	0.702	0.771	0.791	0.787	0.759	0.744	0.753
																		11.5	0.858	0.761	0.761	0.831	0.73	0.695	0.769	0.795	0.792	0.764	0.75	0.761
																		11.67	0.862	0.761	0.759	0.832	0.73	0.708	0.769	0.798	0.794	0.771	0.758	0.767
																		11.83	0.865	0.763	0.759	0.845	0.729	0.719	0.765	0.802	0.799	0.778	0.765	0.777
																		12	0.868	0.764	0.762	0.871	0.736	0.72	0.758	0.805	0.801	0.783	0.773	0.785
																		12.17	0.873	0.765	0.764	0.908	0.744	0.706	0.743	0.808	0.804	0.787	0.781	0.792
																		12.33	0.876	0.765	0.765	0.917	0.745	0.717	0.74	0.81	0.805	0.791	0.788	0.799
																		12.5	0.904	0.766	0.759	0.89	0.728	0.714	0.735	0.81	0.806	0.793	0.794	0.807
																		12.67	0.918	0.767	0.751	0.873	0.726	0.742	0.742	0.812	0.807	0.797	0.801	0.813
																		12.83	0.927	0.766	0.76	0.905	0.728	0.697	0.737	0.815	0.81	0.802	0.81	0.822
																		13	0.926	0.764	0.739	0.894	0.732	0.669	0.69	0.816	0.808	0.806	0.813	0.826
																		13.17	0.931	0.764	0.727	0.867	0.723	0.653	0.672	0.818	0.809	0.809	0.817	0.83
																		13.33	0.936	0.763	0.733	0.836	0.69	0.634	0.713	0.817	0.809	0.81	0.821	0.834
																		13.5	0.942	0.762	0.759	0.832	0.686	0.583	0.668	0.816	0.805	0.813	0.825	0.84
																		13.67	0.941	0.765	0.74	0.849	0.643	0.533	0.616	0.812	0.796	0.814	0.827	0.844
																		13.83	0.928	0.765	0.714	0.817	0.58	0.517	0.638	0.809	0.786	0.818	0.832	0.848
																		14	0.931	0.765	0.684	0.803	0.557	0.506	0.591	0.807	0.779	0.822	0.837	0.854
																		14.17	0.882	0.765	0.678	0.79	0.534	0.467	0.584	0.804	0.768	0.825	0.841	0.858
																		14.33	0.845	0.769	0.633	0.766	0.482	0.416	0.592	0.797	0.753	0.828	0.846	0.863
																		14.5	0.659	0.766	0.6	0.748	0.481	0.421	0.573	0.8	0.745	0.833	0.85	0.866
																		14.67	0.646	0.776	0.57	0.741	0.472	0.398	0.548	0.787	0.738	0.842	0.858	0.875
																		14.83	0.585	0.781	0.558	0.738	0.494	0.375	0.56	0.78	0.731	0.841	0.859	0.877
																		15	0.559	0.782	0.541	0.713	0.496	0.368	0.548	0.779	0.71	0.848	0.869	0.886
																		15.17	0.546	0.758	0.552	0.697	0.471	0.366	0.529	0.75	0.703	0.853	0.874	0.888
																		15.33	0.528	0.753	0.545	0.686	0.467	0.363	0.512	0.735	0.684	0.852	0.877	0.891
																		15.5	0.511	0.731	0.567	0.681	0.446	0.358	0.511	0.72	0.661	0.855	0.879	0.895
																		15.67	0.497	0.716	0.552	0.679	0.407	0.356	0.492	0.711	0.643	0.857	0.879	0.898
																		15.83	0.484	0.71	0.465	0.667	0.389	0.353	0.48	0.711	0.625	0.859	0.882	0.9
																		16	0.473	0.691	0.408	0.669	0.426	0.351	0.479	0.702	0.609	0.862	0.887	0.904
																		16.17	0.458	0.66	0.39	0.67	0.388	0.347	0.476	0.685	0.601	0.861	0.888	0.907
																		16.33	0.443	0.697	0.386	0.702	0.39	0.346	0.468	0.678	0.595	0.862	0.892	0.914
																		16.5	0.434	0.658	0.383	0.726	0.381	0.344	0.462	0.683	0.582	0.864	0.892	0.916
																		16.67	0.426	0.661	0.383	0.741	0.374	0.342	0.457	0.67	0.571	0.867	0.893	0.917
																		16.83	0.415	0.654	0.382	0.776	0.371	0.338	0.448	0.663	0.557	0.868	0.895	0.92
																		17	0.402	0.641	0.384	0.738	0.368	0.335	0.439	0.683	0.559	0.868	0.895	0.921
																		17.17	0.398	0.628	0.378	0.787	0.365	0.334	0.431	0.652	0.539	0.866	0.893	0.922
																		17.33	0.385	0.606	0.379	0.76	0.363	0.332	0.433	0.647	0.546	0.868	0.897	0.922
																		17.5	0.379	0.582	0.378	0.788	0.358	0.329	0.418	0.607	0.529	0.868	0.898	0.926
																		17.67	0.374	0.555	0.38	0.732	0.357	0.328	0.415	0.605	0.511	0.868	0.9	0.927
																		17.83	0.368	0.528	0.38	0.697	0.357	0.327	0.408	0.606	0.513	0.869	0.9	0.928
																		18	0.363	0.507	0.381	0.603	0.354	0.323	0.406	0.556	0.515	0.867	0.904	0.932
																		18.17	0.356	0.498	0.378	0.531	0.349	0.323	0.401	0.564	0.523	0.863	0.905	0.932
																		18.33	0.355	0.489	0.383	0.513	0.35	0.321	0.399	0.57	0.508	0.862	0.904	0.934
																		18.5	0.35	0.488	0.387	0.454	0.347	0.32	0.391	0.541	0.524	0.864	0.904	0.935
																		18.67	0.352	0.478	0.391	0.429	0.345	0.318	0.389	0.58	0.499	0.864	0.905	0.934
																		18.83	0.352	0.464	0.393	0.383	0.343	0.318	0.387	0.541	0.486	0.865	0.905	0.936
																		19	0.353	0.457	0.399	0.367	0.341	0.316	0.387	0.557	0.407	0.866	0.907	0.936
																		19.17	0.348	0.495	0.397	0.351	0.34	0.314	0.389	0.556	0.394	0.865	0.909	0.939
																		19.33	0.352	0.492	0.403	0.344	0.337	0.312	0.391	0.544	0.384	0.864	0.908	0.939
																		19.5	0.351	0.525	0.407	0.344	0.337	0.312	0.393	0.523	0.38	0.863	0.907	0.94
																		19.67	0.344	0.485	0.41	0.343	0.334	0.312	0.401	0.531	0.376	0.866	0.908	0.942
																		19.83	0.348	0.496	0.414	0.34	0.335	0.312	0.403	0.544	0.377	0.865	0.907	0.942
																		20	0.346	0.5	0.418	0.341	0.331	0.312	0.405	0.534	0.373	0.869	0.911	0.945
																		20.17	0.351	0.499	0.422	0.34	0.332	0.31	0.411	0.549	0.375	0.868	0.913	0.945
																		20.33	0.352	0.506	0.428	0.34	0.332	0.309	0.412	0.523	0.372	0.869	0.915	0.948
																		20.5	0.351	0.514	0.43	0.338	0.328	0.309	0.417	0.52	0.372	0.87	0.915	0.947
																		20.67	0.351	0.5	0.439	0.337	0.331	0.31	0.412	0.53	0.369	0.871	0.919	0.951
																		20.83	0.349	0.498	0.449	0.336	0.329	0.31	0.414	0.525	0.369	0.868	0.924	0.951
																		21	0.353	0.498	0.457	0.333	0.33	0.308	0.419	0.522	0.368	0.863	0.923	0.952
																		21.17	0.352	0.496	0.471	0.334	0.33	0.309	0.422	0.516	0.366	0.861	0.924	0.951
																		21.33	0.357	0.49	0.473	0.333	0.327	0.311	0.428	0.51	0.369	0.858	0.925	0.952
																		21.5	0.356	0.494	0.48	0.335	0.329	0.309	0.429	0.511	0.369	0.857	0.923	0.953
																		21.67	0.36	0.497	0.494	0.333	0.327	0.313	0.432	0.513	0.362	0.857	0.922	0.952
																		21.83	0.371	0.492	0.51	0.331	0.326	0.31	0.433	0.517	0.366	0.859	0.926	0.955
																		22	0.386	0.482	0.506	0.33	0.328	0.311	0.441	0.517	0.364	0.856	0.924	0.954
																		22.17	0.401	0.477	0.521	0.331	0.328	0.31	0.447	0.511	0.367	0.855	0.925	0.953
																		22.33	0.414	0.474	0.527	0.331	0.327	0.311	0.454	0.509	0.369	0.855	0.926	0.955
																		22.5	0.421	0.478	0.537	0.33	0.327	0.313	0.464	0.522	0.369	0.855	0.925	0.954
																		22.67	0.427	0.479	0.554	0.329	0.33	0.309	0.469	0.515	0.369	0.856	0.93	0.957
																		22.83	0.436	0.492	0.55	0.329	0.332	0.313	0.48	0.528	0.374	0.853	0.928	0.957
																		23	0.445	0.483	0.563	0.329	0.332	0.31	0.49	0.532	0.373	0.854	0.929	0.956
																		23.17	0.45	0.481	0.575	0.327	0.332	0.306	0.497	0.527	0.377	0.854	0.933	0.957
																		23.33	0.46	0.491	0.584	0.327	0.332	0.308	0.502	0.54	0.379	0.853	0.931	0.956
																		23.5	0.47	0.496	0.596	0.33	0.332	0.31	0.514	0.544	0.383	0.853	0.931	0.955
																		23.67	0.48	0.5	0.6	0.327	0.336	0.309	0.522	0.544	0.386	0.852	0.936	0.959
																		23.83	0.478	0.508	0.61	0.332	0.341	0.314	0.529	0.541	0.391	0.849	0.931	0.956

## Sheet: Supplementary Fig 4
Supplementary Figure 4c						Supplementary Figure 4d
	LdtA						LB																															MM
CuSO4 (mM)	Replica 1	Replica 2	Replica 3				WT															Dldt																WT
0.0005	99.2333	102.073	98.6757			Time (h)	0 mM CuSO4			0.5 mM CuSO4			1 mM CuSO4			1.5 mM CuSO4			2 mM CuSO4			0 mM CuSO4			0.5 mM CuSO4			1 mM CuSO4			1.5 mM CuSO4			2 mM CuSO4				0 μM CuSO4			1 μM CuSO4			2.5 μM CuSO4			5 μM CuSO4
0.001221	100.889	100.07	102.805			0	0.093	0.093	0.093	0.1	0.1	0.101	0.114	0.116	0.114	0.13	0.128	0.129	0.141	0.141	0.142	0.092	0.092	0.093	0.098	0.1	0.1	0.111	0.113	0.113	0.127	0.127	0.128	0.14	0.141	0.141		0.086	0.087	0.087	0.086	0.088	0.089	0.089	0.088	0.087	0.087	0.086	0.088
0.002441	101.638	100.436	102.544			0.17	0.094	0.093	0.093	0.099	0.099	0.101	0.114	0.116	0.114	0.13	0.128	0.129	0.14	0.141	0.142	0.092	0.092	0.093	0.099	0.1	0.1	0.111	0.113	0.113	0.127	0.127	0.127	0.141	0.141	0.141		0.086	0.086	0.087	0.085	0.088	0.088	0.089	0.088	0.087	0.087	0.086	0.088
0.004883	101.603	101.83	102.439			0.33	0.094	0.094	0.094	0.101	0.1	0.101	0.115	0.116	0.114	0.13	0.129	0.129	0.141	0.141	0.143	0.093	0.092	0.094	0.099	0.1	0.101	0.112	0.113	0.113	0.127	0.127	0.128	0.142	0.141	0.141		0.086	0.087	0.087	0.086	0.088	0.089	0.089	0.088	0.088	0.087	0.087	0.088
0.009766	99.7038	98.7977	99.2682			0.5	0.094	0.094	0.094	0.1	0.1	0.101	0.115	0.117	0.114	0.131	0.129	0.13	0.141	0.141	0.143	0.093	0.093	0.094	0.099	0.1	0.101	0.112	0.113	0.114	0.128	0.128	0.128	0.142	0.141	0.141		0.086	0.087	0.088	0.086	0.089	0.09	0.089	0.088	0.088	0.087	0.087	0.089
0.019531	88.7437	92.7862	92.943			0.67	0.095	0.094	0.095	0.101	0.101	0.102	0.115	0.117	0.115	0.132	0.13	0.13	0.142	0.142	0.143	0.094	0.093	0.095	0.099	0.101	0.101	0.113	0.114	0.114	0.128	0.128	0.129	0.142	0.142	0.142		0.087	0.088	0.089	0.087	0.089	0.09	0.09	0.088	0.088	0.088	0.087	0.089
0.039063	80.4496	78.6374	73.6714			0.83	0.096	0.095	0.096	0.101	0.101	0.103	0.116	0.117	0.116	0.132	0.131	0.131	0.142	0.142	0.144	0.093	0.094	0.095	0.099	0.101	0.102	0.112	0.114	0.114	0.128	0.128	0.129	0.142	0.142	0.142		0.087	0.088	0.088	0.087	0.089	0.09	0.089	0.089	0.089	0.088	0.087	0.089
0.078125	67.0152	66.1091	65.5515			1	0.097	0.097	0.098	0.102	0.102	0.104	0.116	0.118	0.117	0.133	0.132	0.132	0.142	0.143	0.145	0.094	0.095	0.096	0.1	0.102	0.102	0.113	0.115	0.115	0.128	0.129	0.13	0.142	0.142	0.142		0.087	0.088	0.089	0.087	0.09	0.091	0.09	0.09	0.089	0.088	0.088	0.09
0.15625	39.9896	44.0669	42.8646			1.17	0.099	0.1	0.101	0.102	0.104	0.105	0.118	0.121	0.118	0.134	0.134	0.133	0.143	0.144	0.145	0.095	0.096	0.098	0.101	0.103	0.104	0.114	0.116	0.116	0.129	0.13	0.13	0.143	0.143	0.143		0.088	0.089	0.09	0.088	0.091	0.092	0.09	0.09	0.091	0.089	0.089	0.091
0.3125	25.196	24.3771	22.2513			1.33	0.101	0.103	0.105	0.105	0.105	0.108	0.12	0.123	0.121	0.135	0.136	0.135	0.144	0.145	0.147	0.097	0.098	0.1	0.102	0.104	0.106	0.115	0.117	0.118	0.13	0.131	0.132	0.144	0.143	0.144		0.089	0.09	0.092	0.089	0.091	0.093	0.091	0.091	0.091	0.089	0.09	0.092
0.625	9.81007	9.06081	8.99111			1.5	0.106	0.109	0.113	0.107	0.109	0.113	0.123	0.127	0.125	0.138	0.14	0.139	0.146	0.146	0.148	0.099	0.101	0.104	0.104	0.107	0.109	0.117	0.12	0.121	0.132	0.132	0.134	0.145	0.144	0.145		0.09	0.092	0.094	0.091	0.093	0.095	0.093	0.093	0.093	0.091	0.091	0.094
1.25	3.15386	1.86444	2.31748			1.67	0.113	0.12	0.124	0.112	0.115	0.121	0.128	0.132	0.131	0.141	0.145	0.143	0.147	0.148	0.151	0.102	0.106	0.111	0.107	0.112	0.114	0.119	0.123	0.125	0.133	0.135	0.137	0.145	0.145	0.146		0.091	0.095	0.097	0.093	0.096	0.098	0.095	0.096	0.097	0.093	0.094	0.096
2.5	1.32427	1.272	0.853807			1.83	0.125	0.136	0.143	0.12	0.124	0.132	0.136	0.14	0.14	0.145	0.152	0.149	0.149	0.151	0.153	0.109	0.114	0.12	0.112	0.118	0.121	0.123	0.128	0.131	0.136	0.138	0.14	0.146	0.147	0.148		0.094	0.098	0.1	0.096	0.099	0.102	0.097	0.098	0.099	0.096	0.096	0.1
5	0	0	0			2	0.145	0.162	0.175	0.131	0.138	0.15	0.147	0.153	0.154	0.151	0.163	0.158	0.152	0.154	0.157	0.118	0.126	0.136	0.12	0.129	0.134	0.13	0.136	0.14	0.14	0.142	0.146	0.148	0.149	0.15		0.097	0.101	0.105	0.099	0.103	0.106	0.1	0.102	0.103	0.1	0.1	0.103
10	0	0	0			2.17	0.177	0.206	0.225	0.149	0.16	0.18	0.163	0.171	0.174	0.16	0.177	0.171	0.155	0.157	0.162	0.133	0.147	0.162	0.132	0.145	0.152	0.138	0.148	0.154	0.144	0.148	0.153	0.149	0.151	0.152		0.101	0.106	0.11	0.103	0.107	0.111	0.104	0.107	0.108	0.103	0.105	0.108
20	0	0	0			2.33	0.225	0.246	0.254	0.177	0.196	0.222	0.188	0.198	0.205	0.172	0.198	0.188	0.159	0.162	0.168	0.156	0.179	0.205	0.15	0.17	0.181	0.151	0.165	0.173	0.151	0.157	0.163	0.151	0.153	0.155		0.105	0.111	0.116	0.108	0.112	0.118	0.108	0.112	0.114	0.108	0.11	0.113
50	0	0	0			2.5	0.25	0.294	0.314	0.219	0.235	0.253	0.221	0.23	0.238	0.191	0.221	0.213	0.165	0.169	0.176	0.195	0.225	0.229	0.18	0.21	0.223	0.171	0.192	0.205	0.162	0.17	0.177	0.155	0.157	0.159		0.11	0.119	0.124	0.116	0.119	0.126	0.114	0.119	0.123	0.115	0.117	0.121
						2.67	0.325	0.362	0.375	0.255	0.273	0.29	0.253	0.259	0.268	0.214	0.254	0.239	0.173	0.178	0.188	0.237	0.239	0.279	0.223	0.242	0.248	0.202	0.221	0.237	0.176	0.188	0.199	0.158	0.161	0.164		0.119	0.13	0.138	0.125	0.129	0.138	0.124	0.129	0.134	0.124	0.127	0.134
						2.83	0.396	0.424	0.44	0.308	0.344	0.361	0.3	0.297	0.298	0.24	0.282	0.266	0.184	0.191	0.203	0.264	0.304	0.352	0.251	0.271	0.278	0.23	0.251	0.259	0.198	0.21	0.219	0.163	0.167	0.172		0.128	0.144	0.151	0.138	0.142	0.15	0.135	0.142	0.143	0.136	0.141	0.143
						3	0.443	0.46	0.493	0.388	0.41	0.431	0.356	0.371	0.381	0.274	0.325	0.295	0.199	0.204	0.216	0.351	0.358	0.43	0.282	0.319	0.349	0.266	0.277	0.291	0.219	0.234	0.252	0.171	0.176	0.182		0.143	0.169	0.178	0.153	0.157	0.182	0.146	0.161	0.174	0.148	0.16	0.17
						3.17	0.492	0.508	0.505	0.435	0.446	0.453	0.409	0.417	0.433	0.311	0.383	0.36	0.211	0.22	0.237	0.401	0.445	0.468	0.363	0.409	0.411	0.285	0.322	0.372	0.25	0.267	0.271	0.18	0.187	0.195		0.16	0.182	0.189	0.179	0.18	0.192	0.163	0.182	0.184	0.17	0.178	0.182
						3.33	0.512	0.52	0.525	0.461	0.485	0.512	0.446	0.448	0.446	0.37	0.424	0.409	0.23	0.241	0.26	0.461	0.494	0.514	0.436	0.454	0.46	0.339	0.368	0.405	0.27	0.276	0.287	0.192	0.2	0.206		0.181	0.2	0.209	0.194	0.193	0.21	0.185	0.197	0.202	0.186	0.193	0.199
						3.5	0.528	0.534	0.544	0.519	0.527	0.527	0.481	0.511	0.509	0.433	0.469	0.457	0.252	0.26	0.277	0.518	0.513	0.531	0.47	0.507	0.52	0.396	0.432	0.473	0.298	0.333	0.365	0.204	0.213	0.223		0.196	0.225	0.226	0.212	0.21	0.222	0.203	0.215	0.221	0.208	0.215	0.22
						3.67	0.553	0.566	0.564	0.529	0.532	0.54	0.534	0.544	0.546	0.455	0.522	0.493	0.268	0.276	0.293	0.518	0.525	0.54	0.524	0.533	0.541	0.424	0.487	0.536	0.376	0.411	0.393	0.218	0.231	0.242		0.222	0.233	0.242	0.236	0.238	0.255	0.225	0.237	0.239	0.232	0.233	0.239
						3.83	0.574	0.592	0.598	0.541	0.548	0.569	0.555	0.556	0.548	0.493	0.549	0.544	0.284	0.29	0.306	0.526	0.553	0.575	0.54	0.549	0.565	0.507	0.53	0.57	0.414	0.462	0.459	0.234	0.248	0.259		0.236	0.258	0.277	0.255	0.254	0.278	0.242	0.254	0.261	0.249	0.246	0.26
						4	0.605	0.623	0.631	0.565	0.577	0.593	0.568	0.57	0.581	0.539	0.582	0.575	0.296	0.302	0.316	0.564	0.572	0.599	0.557	0.568	0.584	0.531	0.553	0.58	0.478	0.51	0.53	0.251	0.261	0.274		0.272	0.286	0.294	0.288	0.294	0.315	0.276	0.298	0.289	0.286	0.278	0.278
						4.17	0.633	0.652	0.66	0.582	0.593	0.628	0.592	0.601	0.598	0.571	0.599	0.605	0.307	0.311	0.324	0.582	0.602	0.62	0.579	0.599	0.614	0.552	0.571	0.605	0.52	0.546	0.559	0.263	0.273	0.287		0.278	0.304	0.322	0.301	0.313	0.345	0.305	0.32	0.312	0.32	0.318	0.308
						4.33	0.663	0.682	0.69	0.615	0.638	0.659	0.615	0.618	0.618	0.596	0.627	0.627	0.316	0.318	0.331	0.612	0.628	0.645	0.605	0.629	0.633	0.577	0.594	0.628	0.546	0.562	0.583	0.275	0.283	0.296		0.304	0.335	0.355	0.338	0.342	0.355	0.323	0.341	0.346	0.345	0.346	0.342
						4.5	0.694	0.711	0.72	0.639	0.664	0.687	0.632	0.638	0.641	0.62	0.646	0.649	0.322	0.325	0.336	0.64	0.655	0.672	0.647	0.657	0.663	0.597	0.623	0.642	0.575	0.595	0.606	0.284	0.291	0.303		0.342	0.357	0.383	0.366	0.37	0.39	0.357	0.367	0.374	0.373	0.369	0.373
						4.67	0.721	0.737	0.747	0.664	0.69	0.71	0.654	0.664	0.669	0.644	0.663	0.669	0.327	0.329	0.34	0.666	0.681	0.7	0.669	0.68	0.691	0.615	0.642	0.66	0.599	0.622	0.629	0.291	0.298	0.309		0.376	0.387	0.408	0.392	0.402	0.413	0.387	0.401	0.405	0.393	0.387	0.402
						4.83	0.748	0.763	0.775	0.69	0.718	0.738	0.673	0.682	0.689	0.66	0.688	0.694	0.331	0.334	0.348	0.693	0.708	0.73	0.694	0.707	0.713	0.636	0.661	0.685	0.623	0.643	0.655	0.298	0.304	0.314		0.39	0.403	0.419	0.412	0.409	0.437	0.403	0.413	0.422	0.417	0.414	0.419
						5	0.777	0.795	0.808	0.718	0.744	0.766	0.693	0.718	0.729	0.679	0.711	0.706	0.335	0.34	0.351	0.724	0.74	0.76	0.72	0.736	0.739	0.661	0.676	0.706	0.647	0.665	0.679	0.303	0.308	0.317		0.416	0.43	0.449	0.434	0.442	0.458	0.424	0.437	0.442	0.431	0.429	0.436
						5.17	0.804	0.823	0.836	0.745	0.771	0.794	0.742	0.743	0.755	0.694	0.733	0.738	0.34	0.344	0.353	0.753	0.769	0.791	0.746	0.762	0.767	0.684	0.711	0.73	0.665	0.685	0.695	0.308	0.311	0.32		0.436	0.44	0.482	0.455	0.453	0.477	0.447	0.451	0.453	0.454	0.444	0.45
						5.33	0.832	0.853	0.866	0.775	0.8	0.823	0.768	0.759	0.774	0.718	0.747	0.75	0.342	0.345	0.354	0.781	0.798	0.818	0.773	0.788	0.794	0.714	0.733	0.747	0.687	0.704	0.715	0.311	0.314	0.324		0.449	0.456	0.501	0.476	0.469	0.498	0.46	0.467	0.47	0.469	0.462	0.469
						5.5	0.862	0.882	0.893	0.803	0.829	0.852	0.786	0.776	0.793	0.738	0.763	0.768	0.344	0.346	0.356	0.809	0.827	0.848	0.801	0.815	0.821	0.733	0.756	0.762	0.711	0.733	0.74	0.314	0.319	0.328		0.47	0.483	0.518	0.497	0.49	0.513	0.486	0.485	0.495	0.489	0.479	0.484
						5.67	0.89	0.906	0.918	0.831	0.856	0.88	0.804	0.796	0.816	0.762	0.781	0.788	0.344	0.347	0.357	0.837	0.855	0.871	0.829	0.842	0.85	0.751	0.773	0.782	0.739	0.749	0.756	0.317	0.322	0.329		0.492	0.497	0.538	0.52	0.504	0.537	0.5	0.508	0.51	0.507	0.498	0.5
						5.83	0.916	0.93	0.941	0.859	0.883	0.905	0.819	0.816	0.837	0.775	0.795	0.802	0.345	0.349	0.359	0.864	0.873	0.893	0.857	0.866	0.874	0.77	0.794	0.8	0.754	0.765	0.767	0.32	0.324	0.33		0.509	0.53	0.546	0.533	0.524	0.55	0.52	0.518	0.53	0.522	0.511	0.516
						6	0.94	0.952	0.965	0.882	0.905	0.925	0.838	0.836	0.858	0.791	0.816	0.817	0.347	0.351	0.361	0.889	0.896	0.917	0.88	0.889	0.898	0.791	0.813	0.828	0.775	0.78	0.777	0.322	0.325	0.33		0.522	0.544	0.557	0.546	0.54	0.57	0.539	0.537	0.548	0.537	0.525	0.528
						6.17	0.96	0.966	0.978	0.899	0.918	0.937	0.856	0.852	0.873	0.81	0.837	0.84	0.349	0.353	0.363	0.912	0.913	0.939	0.897	0.905	0.91	0.808	0.834	0.844	0.791	0.792	0.786	0.323	0.326	0.331		0.539	0.559	0.568	0.564	0.552	0.576	0.556	0.554	0.56	0.554	0.54	0.548
						6.33	0.983	0.992	1.004	0.925	0.944	0.964	0.876	0.88	0.898	0.82	0.843	0.851	0.351	0.355	0.365	0.935	0.94	0.956	0.921	0.925	0.942	0.836	0.858	0.862	0.802	0.801	0.804	0.324	0.327	0.333		0.555	0.58	0.581	0.583	0.578	0.587	0.565	0.565	0.573	0.569	0.552	0.561
						6.5	1.005	1.007	1.017	0.94	0.958	0.976	0.898	0.899	0.917	0.839	0.856	0.864	0.353	0.357	0.371	0.954	0.959	0.975	0.942	0.944	0.96	0.859	0.879	0.882	0.808	0.824	0.817	0.324	0.328	0.334		0.577	0.602	0.598	0.6	0.59	0.594	0.592	0.583	0.588	0.588	0.571	0.579
						6.67	1.023	1.026	1.042	0.963	0.977	0.994	0.918	0.921	0.935	0.852	0.865	0.874	0.356	0.36	0.375	0.973	0.975	0.992	0.963	0.961	0.973	0.882	0.897	0.904	0.838	0.835	0.828	0.325	0.33	0.335		0.592	0.616	0.615	0.609	0.606	0.608	0.605	0.596	0.604	0.599	0.583	0.593
						6.83	1.042	1.043	1.058	0.974	0.991	1.009	0.936	0.932	0.949	0.859	0.875	0.887	0.358	0.366	0.376	0.989	0.993	1.009	0.976	0.977	0.987	0.901	0.914	0.918	0.843	0.843	0.841	0.327	0.331	0.337		0.613	0.636	0.634	0.628	0.622	0.615	0.617	0.613	0.619	0.617	0.601	0.609
						7	1.063	1.063	1.079	0.993	1.009	1.026	0.953	0.951	0.968	0.872	0.889	0.902	0.364	0.368	0.378	1.01	1.011	1.027	0.996	0.995	1.007	0.919	0.933	0.94	0.853	0.853	0.852	0.327	0.333	0.338		0.629	0.649	0.65	0.637	0.631	0.629	0.63	0.624	0.631	0.625	0.615	0.621
						7.17	1.078	1.079	1.09	1.005	1.018	1.036	0.967	0.963	0.982	0.882	0.899	0.913	0.367	0.37	0.38	1.028	1.031	1.04	1.013	1.01	1.019	0.937	0.949	0.949	0.863	0.864	0.864	0.33	0.335	0.341		0.645	0.667	0.666	0.648	0.641	0.644	0.65	0.635	0.643	0.644	0.63	0.637
						7.33	1.097	1.095	1.103	1.021	1.034	1.05	0.981	0.981	0.996	0.896	0.915	0.927	0.368	0.372	0.382	1.044	1.049	1.056	1.029	1.025	1.026	0.955	0.966	0.965	0.875	0.872	0.876	0.331	0.337	0.342		0.661	0.684	0.683	0.662	0.655	0.662	0.663	0.649	0.657	0.653	0.642	0.648
						7.5	1.11	1.108	1.121	1.03	1.042	1.06	0.992	0.996	1.01	0.907	0.928	0.938	0.371	0.374	0.385	1.061	1.063	1.084	1.039	1.035	1.044	0.966	0.98	0.983	0.886	0.882	0.887	0.333	0.339	0.343		0.678	0.703	0.701	0.674	0.666	0.679	0.676	0.662	0.671	0.663	0.656	0.663
						7.67	1.127	1.123	1.133	1.046	1.056	1.073	1.006	1.014	1.025	0.919	0.936	0.948	0.373	0.376	0.388	1.076	1.075	1.096	1.051	1.047	1.056	0.988	0.997	0.994	0.897	0.895	0.897	0.336	0.343	0.348		0.694	0.722	0.721	0.691	0.687	0.7	0.69	0.68	0.691	0.676	0.669	0.676
						7.83	1.135	1.132	1.141	1.054	1.062	1.076	1.011	1.021	1.033	0.926	0.947	0.958	0.376	0.379	0.39	1.089	1.085	1.101	1.056	1.052	1.061	0.998	1.011	1.009	0.908	0.903	0.908	0.34	0.347	0.351		0.709	0.741	0.738	0.706	0.7	0.719	0.7	0.693	0.705	0.682	0.677	0.685
						8	1.153	1.149	1.156	1.07	1.079	1.091	1.031	1.036	1.056	0.94	0.96	0.97	0.379	0.381	0.393	1.106	1.104	1.117	1.07	1.072	1.078	1.012	1.024	1.019	0.92	0.916	0.921	0.344	0.348	0.351		0.727	0.759	0.759	0.724	0.722	0.74	0.717	0.713	0.727	0.698	0.691	0.7
						8.17	1.165	1.162	1.173	1.078	1.085	1.101	1.043	1.053	1.068	0.95	0.97	0.982	0.382	0.384	0.395	1.118	1.119	1.136	1.076	1.08	1.086	1.023	1.033	1.035	0.932	0.927	0.933	0.347	0.35	0.352		0.744	0.779	0.779	0.742	0.741	0.758	0.734	0.732	0.745	0.71	0.703	0.713
						8.33	1.169	1.167	1.178	1.084	1.092	1.115	1.049	1.063	1.074	0.955	0.976	0.986	0.384	0.387	0.398	1.134	1.124	1.141	1.083	1.079	1.092	1.043	1.051	1.053	0.945	0.936	0.945	0.349	0.351	0.354		0.761	0.798	0.799	0.76	0.758	0.776	0.748	0.749	0.762	0.72	0.714	0.725
						8.5	1.188	1.188	1.196	1.097	1.106	1.122	1.065	1.071	1.091	0.97	0.987	0.998	0.387	0.389	0.401	1.144	1.146	1.157	1.098	1.096	1.107	1.048	1.057	1.057	0.956	0.947	0.953	0.351	0.353	0.356		0.779	0.817	0.818	0.781	0.78	0.797	0.768	0.77	0.782	0.741	0.733	0.743
						8.67	1.198	1.194	1.204	1.105	1.116	1.13	1.076	1.087	1.106	0.98	0.995	1.003	0.389	0.392	0.405	1.156	1.155	1.169	1.105	1.109	1.122	1.063	1.073	1.073	0.968	0.956	0.963	0.353	0.354	0.357		0.796	0.835	0.835	0.799	0.799	0.816	0.785	0.788	0.801	0.755	0.748	0.758
						8.83	1.209	1.203	1.218	1.116	1.129	1.143	1.087	1.097	1.115	0.989	1.005	1.009	0.393	0.396	0.409	1.166	1.165	1.18	1.112	1.123	1.132	1.073	1.082	1.08	0.975	0.967	0.974	0.355	0.356	0.358		0.813	0.85	0.866	0.818	0.819	0.849	0.803	0.807	0.819	0.771	0.764	0.774
						9	1.215	1.209	1.229	1.125	1.138	1.151	1.101	1.11	1.13	0.996	1.012	1.017	0.395	0.401	0.416	1.177	1.175	1.19	1.127	1.128	1.144	1.088	1.099	1.095	0.983	0.974	0.98	0.358	0.358	0.36		0.832	0.883	0.88	0.837	0.836	0.872	0.821	0.813	0.855	0.788	0.78	0.79
						9.17	1.223	1.222	1.236	1.134	1.148	1.159	1.11	1.115	1.137	1.007	1.021	1.024	0.399	0.408	0.421	1.189	1.188	1.202	1.133	1.136	1.157	1.099	1.107	1.107	0.989	0.981	0.989	0.361	0.36	0.361		0.847	0.883	0.879	0.882	0.875	0.87	0.839	0.863	0.867	0.803	0.795	0.805
						9.33	1.236	1.231	1.232	1.142	1.154	1.17	1.119	1.131	1.147	1.008	1.037	1.038	0.403	0.413	0.418	1.193	1.193	1.21	1.15	1.147	1.161	1.109	1.119	1.123	0.995	0.99	0.999	0.364	0.363	0.363		0.885	0.882	0.877	0.901	0.886	0.87	0.883	0.871	0.868	0.815	0.807	0.817
						9.5	1.242	1.242	1.249	1.153	1.168	1.182	1.131	1.138	1.158	1.02	1.044	1.044	0.409	0.414	0.417	1.21	1.207	1.22	1.161	1.165	1.179	1.123	1.128	1.123	1.005	0.997	1.007	0.367	0.365	0.365		0.895	0.88	0.878	0.898	0.886	0.869	0.897	0.867	0.865	0.861	0.833	0.861
						9.67	1.248	1.253	1.257	1.162	1.177	1.19	1.141	1.148	1.165	1.029	1.054	1.053	0.414	0.415	0.428	1.213	1.215	1.23	1.174	1.18	1.19	1.131	1.142	1.137	1.017	1.008	1.013	0.371	0.369	0.367		0.889	0.879	0.875	0.896	0.884	0.871	0.891	0.868	0.863	0.876	0.868	0.867
						9.83	1.265	1.257	1.26	1.168	1.185	1.204	1.148	1.155	1.173	1.033	1.062	1.064	0.42	0.423	0.445	1.224	1.224	1.237	1.192	1.178	1.191	1.138	1.151	1.151	1.021	1.014	1.021	0.376	0.373	0.37		0.886	0.882	0.875	0.894	0.882	0.871	0.888	0.866	0.866	0.871	0.871	0.862
						10	1.276	1.263	1.272	1.182	1.198	1.205	1.158	1.167	1.183	1.042	1.07	1.069	0.425	0.439	0.466	1.234	1.226	1.238	1.196	1.195	1.203	1.151	1.162	1.165	1.033	1.022	1.028	0.382	0.379	0.373		0.883	0.886	0.883	0.894	0.885	0.88	0.888	0.868	0.866	0.867	0.866	0.859
						10.17	1.28	1.271	1.275	1.189	1.207	1.217	1.17	1.174	1.191	1.053	1.072	1.071	0.426	0.46	0.491	1.235	1.229	1.244	1.199	1.196	1.211	1.159	1.167	1.168	1.038	1.029	1.039	0.389	0.385	0.377		0.888	0.892	0.89	0.901	0.893	0.883	0.891	0.871	0.872	0.867	0.863	0.857
						10.33	1.284	1.275	1.273	1.202	1.214	1.224	1.18	1.185	1.198	1.061	1.081	1.08	0.432	0.484	0.511	1.235	1.236	1.247	1.204	1.207	1.216	1.17	1.179	1.175	1.046	1.04	1.052	0.395	0.391	0.383		0.89	0.897	0.892	0.906	0.895	0.884	0.889	0.878	0.878	0.866	0.862	0.859
						10.5	1.285	1.281	1.275	1.211	1.22	1.233	1.187	1.195	1.206	1.066	1.09	1.088	0.447	0.505	0.529	1.24	1.237	1.252	1.212	1.209	1.22	1.176	1.183	1.181	1.054	1.049	1.061	0.393	0.387	0.388		0.9	0.899	0.896	0.906	0.898	0.882	0.898	0.88	0.879	0.867	0.865	0.861
						10.67	1.289	1.277	1.283	1.216	1.227	1.237	1.195	1.201	1.211	1.072	1.094	1.091	0.465	0.518	0.538	1.241	1.237	1.25	1.22	1.216	1.227	1.181	1.188	1.19	1.06	1.057	1.068	0.401	0.384	0.393		0.903	0.9	0.894	0.908	0.898	0.884	0.9	0.88	0.878	0.874	0.867	0.865
						10.83	1.29	1.285	1.281	1.224	1.234	1.247	1.204	1.208	1.215	1.077	1.099	1.094	0.484	0.532	0.548	1.244	1.238	1.254	1.223	1.223	1.234	1.187	1.196	1.192	1.066	1.063	1.075	0.415	0.397	0.395		0.905	0.897	0.89	0.908	0.897	0.882	0.902	0.88	0.877	0.878	0.875	0.871
						11	1.293	1.285	1.283	1.228	1.238	1.25	1.212	1.213	1.22	1.084	1.105	1.099	0.511	0.547	0.561	1.247	1.242	1.254	1.228	1.228	1.238	1.192	1.199	1.195	1.071	1.069	1.081	0.437	0.423	0.39		0.906	0.895	0.888	0.906	0.891	0.876	0.902	0.877	0.873	0.879	0.88	0.876
						11.17	1.293	1.28	1.277	1.236	1.244	1.254	1.215	1.218	1.222	1.089	1.112	1.107	0.521	0.56	0.574	1.244	1.239	1.252	1.23	1.235	1.243	1.196	1.202	1.202	1.078	1.075	1.087	0.458	0.449	0.395		0.904	0.892	0.883	0.901	0.888	0.875	0.899	0.874	0.869	0.879	0.882	0.876
						11.33	1.29	1.281	1.278	1.243	1.248	1.26	1.22	1.223	1.227	1.094	1.115	1.108	0.533	0.572	0.59	1.239	1.239	1.252	1.239	1.236	1.246	1.201	1.205	1.204	1.083	1.081	1.092	0.473	0.474	0.428		0.902	0.883	0.877	0.9	0.887	0.87	0.894	0.87	0.86	0.874	0.876	0.868
						11.5	1.292	1.281	1.276	1.25	1.251	1.263	1.225	1.227	1.231	1.098	1.118	1.11	0.545	0.585	0.605	1.235	1.237	1.244	1.242	1.242	1.248	1.206	1.211	1.204	1.085	1.085	1.099	0.5	0.498	0.444		0.899	0.881	0.871	0.896	0.884	0.863	0.89	0.865	0.851	0.869	0.871	0.863
						11.67	1.284	1.273	1.269	1.251	1.258	1.268	1.227	1.228	1.233	1.101	1.123	1.122	0.558	0.604	0.625	1.238	1.231	1.242	1.244	1.247	1.254	1.207	1.212	1.214	1.09	1.089	1.102	0.525	0.515	0.478		0.893	0.874	0.865	0.891	0.88	0.855	0.885	0.864	0.852	0.864	0.867	0.857
						11.83	1.286	1.273	1.273	1.261	1.261	1.271	1.234	1.236	1.238	1.104	1.128	1.122	0.57	0.617	0.64	1.23	1.228	1.239	1.248	1.248	1.261	1.213	1.218	1.212	1.097	1.095	1.109	0.539	0.523	0.5		0.889	0.872	0.863	0.879	0.872	0.852	0.885	0.854	0.852	0.856	0.857	0.846
						12	1.283	1.268	1.267	1.261	1.266	1.266	1.234	1.236	1.238	1.113	1.131	1.128	0.585	0.632	0.655	1.227	1.228	1.239	1.248	1.253	1.261	1.215	1.22	1.221	1.1	1.099	1.113	0.559	0.539	0.518		0.885	0.871	0.861	0.875	0.87	0.852	0.876	0.851	0.85	0.849	0.849	0.843
						12.17	1.281	1.271	1.27	1.268	1.266	1.276	1.239	1.242	1.242	1.116	1.138	1.132	0.597	0.648	0.671	1.227	1.225	1.237	1.255	1.253	1.262	1.221	1.226	1.218	1.106	1.107	1.12	0.574	0.553	0.533		0.88	0.869	0.856	0.873	0.869	0.85	0.869	0.849	0.85	0.853	0.849	0.845
						12.33	1.282	1.269	1.266	1.271	1.274	1.28	1.243	1.245	1.245	1.117	1.142	1.134	0.613	0.659	0.681	1.23	1.23	1.239	1.258	1.259	1.266	1.226	1.23	1.222	1.109	1.112	1.126	0.589	0.565	0.543		0.876	0.863	0.845	0.871	0.867	0.847	0.868	0.848	0.849	0.855	0.852	0.846
						12.5	1.282	1.268	1.268	1.273	1.275	1.284	1.245	1.246	1.247	1.125	1.149	1.141	0.622	0.669	0.691	1.229	1.227	1.238	1.264	1.263	1.278	1.227	1.232	1.227	1.117	1.12	1.135	0.609	0.586	0.558		0.874	0.86	0.84	0.87	0.865	0.845	0.866	0.847	0.848	0.85	0.855	0.849
						12.67	1.282	1.268	1.267	1.276	1.276	1.286	1.246	1.247	1.248	1.128	1.154	1.147	0.635	0.681	0.703	1.232	1.229	1.238	1.266	1.265	1.278	1.23	1.233	1.23	1.123	1.128	1.14	0.629	0.604	0.575		0.871	0.856	0.837	0.867	0.862	0.841	0.864	0.844	0.845	0.846	0.848	0.844
						12.83	1.281	1.266	1.269	1.28	1.277	1.282	1.247	1.247	1.247	1.133	1.157	1.152	0.65	0.694	0.716	1.234	1.226	1.233	1.268	1.268	1.279	1.232	1.234	1.231	1.131	1.133	1.143	0.646	0.621	0.589		0.866	0.85	0.835	0.865	0.86	0.839	0.863	0.843	0.842	0.847	0.85	0.846
						13	1.282	1.271	1.265	1.282	1.281	1.291	1.248	1.248	1.249	1.14	1.162	1.158	0.66	0.702	0.726	1.234	1.238	1.244	1.271	1.272	1.288	1.235	1.237	1.235	1.137	1.137	1.148	0.662	0.637	0.605		0.86	0.847	0.831	0.863	0.856	0.836	0.86	0.84	0.84	0.846	0.849	0.844
						13.17	1.285	1.274	1.274	1.283	1.286	1.294	1.249	1.25	1.251	1.142	1.163	1.163	0.672	0.712	0.733	1.236	1.229	1.239	1.274	1.275	1.287	1.236	1.24	1.237	1.141	1.14	1.152	0.676	0.65	0.62		0.855	0.847	0.832	0.858	0.852	0.833	0.856	0.836	0.836	0.843	0.847	0.841
						13.33	1.285	1.27	1.274	1.286	1.286	1.29	1.251	1.25	1.251	1.149	1.161	1.164	0.681	0.719	0.741	1.234	1.228	1.238	1.276	1.277	1.291	1.236	1.239	1.238	1.141	1.14	1.151	0.691	0.665	0.635		0.847	0.846	0.832	0.855	0.848	0.829	0.853	0.834	0.833	0.838	0.843	0.838
						13.5	1.29	1.274	1.277	1.285	1.286	1.29	1.248	1.249	1.25	1.156	1.16	1.165	0.691	0.73	0.75	1.235	1.228	1.242	1.276	1.279	1.291	1.235	1.238	1.239	1.143	1.139	1.153	0.703	0.679	0.65		0.841	0.844	0.83	0.852	0.844	0.825	0.849	0.83	0.829	0.832	0.839	0.834
						13.67	1.288	1.273	1.275	1.29	1.293	1.299	1.251	1.25	1.252	1.159	1.167	1.168	0.7	0.74	0.76	1.234	1.23	1.241	1.282	1.28	1.292	1.238	1.242	1.243	1.148	1.147	1.16	0.715	0.691	0.664		0.841	0.844	0.831	0.848	0.841	0.822	0.845	0.826	0.827	0.83	0.836	0.831
						13.83	1.293	1.278	1.281	1.293	1.296	1.302	1.255	1.253	1.254	1.163	1.168	1.169	0.705	0.746	0.765	1.235	1.233	1.247	1.282	1.283	1.293	1.24	1.244	1.246	1.148	1.147	1.16	0.723	0.703	0.677		0.841	0.843	0.833	0.843	0.837	0.819	0.841	0.821	0.823	0.829	0.832	0.826
						14	1.293	1.278	1.277	1.292	1.296	1.302	1.254	1.253	1.254	1.164	1.169	1.171	0.717	0.756	0.774	1.238	1.234	1.244	1.285	1.284	1.295	1.24	1.244	1.248	1.151	1.15	1.164	0.734	0.714	0.69		0.841	0.842	0.832	0.84	0.834	0.817	0.837	0.818	0.82	0.825	0.827	0.822
						14.17	1.295	1.282	1.284	1.297	1.299	1.306	1.257	1.256	1.255	1.167	1.169	1.17	0.727	0.766	0.785	1.24	1.237	1.25	1.286	1.288	1.3	1.242	1.246	1.25	1.153	1.152	1.166	0.743	0.723	0.701		0.84	0.839	0.831	0.836	0.831	0.816	0.834	0.815	0.816	0.823	0.823	0.818
						14.33	1.296	1.282	1.277	1.298	1.3	1.306	1.257	1.255	1.255	1.168	1.17	1.17	0.736	0.775	0.793	1.241	1.238	1.248	1.287	1.288	1.3	1.242	1.246	1.252	1.153	1.152	1.167	0.752	0.733	0.712		0.84	0.838	0.83	0.835	0.828	0.818	0.831	0.812	0.813	0.819	0.819	0.814
						14.5	1.299	1.284	1.283	1.301	1.303	1.307	1.259	1.256	1.255	1.169	1.17	1.17	0.744	0.783	0.801	1.243	1.236	1.247	1.288	1.29	1.303	1.244	1.248	1.252	1.153	1.152	1.168	0.761	0.741	0.724		0.839	0.836	0.829	0.836	0.825	0.819	0.829	0.811	0.809	0.815	0.815	0.809
						14.67	1.299	1.285	1.28	1.304	1.304	1.309	1.262	1.257	1.256	1.173	1.171	1.171	0.756	0.794	0.812	1.241	1.236	1.248	1.29	1.292	1.305	1.244	1.248	1.254	1.155	1.153	1.169	0.771	0.752	0.735		0.837	0.834	0.827	0.839	0.822	0.82	0.83	0.81	0.807	0.81	0.81	0.805
						14.83	1.304	1.289	1.288	1.307	1.307	1.311	1.263	1.259	1.258	1.175	1.174	1.17	0.763	0.803	0.82	1.245	1.241	1.252	1.292	1.295	1.308	1.246	1.249	1.254	1.155	1.152	1.17	0.781	0.761	0.744		0.839	0.834	0.828	0.843	0.821	0.821	0.833	0.815	0.804	0.805	0.809	0.802
						15	1.304	1.288	1.283	1.308	1.307	1.312	1.265	1.259	1.258	1.177	1.175	1.174	0.776	0.812	0.828	1.248	1.243	1.252	1.295	1.296	1.308	1.248	1.251	1.257	1.156	1.154	1.172	0.79	0.769	0.753		0.837	0.834	0.827	0.842	0.82	0.82	0.833	0.815	0.803	0.802	0.807	0.801
						15.17	1.305	1.288	1.286	1.31	1.308	1.312	1.266	1.26	1.259	1.179	1.176	1.174	0.78	0.82	0.836	1.243	1.238	1.251	1.294	1.296	1.309	1.249	1.252	1.26	1.156	1.154	1.171	0.797	0.778	0.762		0.836	0.832	0.826	0.842	0.817	0.821	0.835	0.814	0.801	0.8	0.803	0.798
						15.33	1.306	1.287	1.288	1.311	1.31	1.312	1.266	1.261	1.259	1.181	1.176	1.174	0.788	0.829	0.845	1.247	1.241	1.256	1.296	1.296	1.31	1.249	1.25	1.257	1.158	1.155	1.174	0.805	0.789	0.774		0.834	0.832	0.824	0.841	0.818	0.819	0.835	0.814	0.8	0.798	0.8	0.795
						15.5	1.31	1.288	1.287	1.315	1.311	1.314	1.269	1.262	1.262	1.181	1.18	1.178	0.801	0.839	0.855	1.248	1.245	1.256	1.299	1.3	1.311	1.25	1.251	1.262	1.16	1.158	1.174	0.816	0.798	0.782		0.834	0.831	0.825	0.844	0.816	0.82	0.837	0.814	0.8	0.794	0.797	0.792
						15.67	1.307	1.287	1.282	1.315	1.311	1.315	1.269	1.264	1.262	1.183	1.179	1.177	0.81	0.847	0.861	1.247	1.238	1.256	1.3	1.299	1.312	1.252	1.249	1.257	1.16	1.157	1.172	0.822	0.806	0.792		0.832	0.83	0.824	0.844	0.818	0.819	0.835	0.813	0.8	0.793	0.794	0.789
						15.83	1.311	1.286	1.288	1.318	1.311	1.316	1.272	1.264	1.266	1.184	1.184	1.18	0.82	0.855	0.869	1.251	1.24	1.26	1.301	1.304	1.317	1.252	1.254	1.263	1.164	1.16	1.176	0.831	0.815	0.799		0.832	0.83	0.822	0.844	0.818	0.819	0.836	0.813	0.799	0.789	0.791	0.786
						16	1.31	1.288	1.289	1.322	1.315	1.321	1.276	1.266	1.269	1.188	1.189	1.182	0.831	0.866	0.878	1.247	1.24	1.258	1.303	1.304	1.321	1.253	1.256	1.267	1.164	1.161	1.177	0.84	0.825	0.809		0.833	0.828	0.82	0.846	0.819	0.82	0.838	0.815	0.802	0.788	0.787	0.782
						16.17	1.313	1.289	1.29	1.323	1.316	1.326	1.276	1.267	1.271	1.188	1.189	1.183	0.838	0.87	0.878	1.248	1.243	1.263	1.305	1.309	1.325	1.255	1.259	1.269	1.166	1.163	1.178	0.85	0.832	0.817		0.834	0.824	0.819	0.846	0.82	0.821	0.838	0.815	0.802	0.786	0.781	0.777
						16.33	1.314	1.289	1.289	1.324	1.318	1.333	1.28	1.271	1.275	1.19	1.194	1.187	0.847	0.88	0.888	1.249	1.242	1.264	1.308	1.323	1.323	1.255	1.261	1.27	1.168	1.165	1.181	0.86	0.841	0.827		0.833	0.82	0.815	0.844	0.819	0.819	0.836	0.814	0.801	0.784	0.778	0.773
						16.5	1.314	1.29	1.291	1.328	1.323	1.347	1.282	1.276	1.279	1.194	1.197	1.189	0.857	0.89	0.898	1.247	1.243	1.266	1.312	1.317	1.321	1.257	1.262	1.272	1.172	1.167	1.182	0.87	0.851	0.835		0.833	0.818	0.811	0.846	0.818	0.82	0.837	0.813	0.801	0.786	0.776	0.771
						16.67	1.316	1.291	1.291	1.33	1.329	1.347	1.285	1.278	1.281	1.194	1.2	1.19	0.865	0.892	0.906	1.248	1.242	1.264	1.319	1.317	1.319	1.259	1.263	1.274	1.174	1.169	1.185	0.878	0.858	0.843		0.833	0.815	0.807	0.846	0.819	0.819	0.839	0.815	0.802	0.787	0.774	0.768
						16.83	1.316	1.291	1.292	1.331	1.34	1.346	1.286	1.282	1.283	1.196	1.202	1.192	0.875	0.898	0.915	1.248	1.24	1.262	1.326	1.317	1.319	1.262	1.265	1.276	1.176	1.171	1.187	0.888	0.866	0.85		0.833	0.812	0.805	0.848	0.818	0.819	0.84	0.815	0.802	0.789	0.772	0.766
						17	1.315	1.292	1.294	1.336	1.346	1.346	1.29	1.287	1.287	1.2	1.204	1.197	0.883	0.91	0.922	1.247	1.24	1.263	1.325	1.318	1.32	1.266	1.266	1.278	1.178	1.174	1.189	0.896	0.877	0.859		0.831	0.81	0.803	0.849	0.819	0.82	0.84	0.814	0.803	0.792	0.77	0.764
						17.17	1.315	1.294	1.297	1.337	1.345	1.345	1.29	1.288	1.295	1.199	1.205	1.196	0.89	0.92	0.931	1.246	1.242	1.263	1.326	1.319	1.323	1.271	1.272	1.28	1.179	1.177	1.186	0.903	0.89	0.866		0.831	0.807	0.802	0.848	0.817	0.817	0.839	0.813	0.803	0.794	0.769	0.763
						17.33	1.316	1.303	1.306	1.347	1.345	1.343	1.296	1.292	1.293	1.205	1.207	1.201	0.901	0.929	0.936	1.248	1.246	1.266	1.326	1.317	1.322	1.279	1.276	1.281	1.183	1.178	1.194	0.91	0.895	0.874		0.829	0.804	0.796	0.849	0.82	0.818	0.843	0.816	0.803	0.795	0.764	0.76
						17.5	1.317	1.312	1.32	1.356	1.345	1.343	1.299	1.296	1.291	1.207	1.21	1.201	0.907	0.938	0.945	1.249	1.268	1.273	1.326	1.317	1.323	1.281	1.282	1.285	1.187	1.182	1.196	0.919	0.902	0.885		0.83	0.802	0.795	0.85	0.82	0.82	0.845	0.817	0.805	0.797	0.764	0.76
						17.67	1.32	1.318	1.322	1.362	1.344	1.342	1.302	1.305	1.291	1.21	1.211	1.204	0.912	0.944	0.951	1.252	1.276	1.291	1.328	1.319	1.323	1.28	1.285	1.289	1.191	1.186	1.197	0.928	0.909	0.901		0.828	0.799	0.791	0.85	0.819	0.819	0.845	0.817	0.804	0.8	0.765	0.76
						17.83	1.336	1.32	1.324	1.359	1.343	1.341	1.305	1.304	1.29	1.213	1.214	1.207	0.919	0.95	0.957	1.262	1.279	1.295	1.329	1.317	1.324	1.28	1.284	1.291	1.193	1.189	1.199	0.934	0.916	0.902		0.824	0.792	0.787	0.85	0.819	0.819	0.844	0.816	0.803	0.8	0.765	0.758
						18	1.335	1.321	1.324	1.358	1.343	1.342	1.31	1.304	1.291	1.213	1.217	1.205	0.929	0.958	0.964	1.276	1.275	1.287	1.331	1.319	1.326	1.281	1.286	1.297	1.194	1.193	1.199	0.941	0.923	0.911		0.823	0.791	0.783	0.853	0.817	0.82	0.844	0.814	0.802	0.799	0.768	0.76
						18.17	1.335	1.323	1.325	1.356	1.342	1.343	1.314	1.303	1.29	1.216	1.218	1.209	0.936	0.965	0.97	1.287	1.273	1.287	1.33	1.319	1.326	1.281	1.287	1.298	1.197	1.196	1.201	0.948	0.932	0.921		0.82	0.785	0.778	0.852	0.818	0.819	0.843	0.813	0.803	0.8	0.768	0.761
						18.33	1.337	1.325	1.326	1.355	1.342	1.341	1.319	1.303	1.289	1.225	1.22	1.216	0.943	0.972	0.975	1.29	1.274	1.29	1.331	1.318	1.327	1.282	1.286	1.297	1.2	1.2	1.205	0.955	0.937	0.929		0.816	0.777	0.771	0.851	0.818	0.815	0.842	0.813	0.804	0.803	0.768	0.758
						18.5	1.338	1.324	1.324	1.355	1.343	1.342	1.32	1.303	1.288	1.229	1.225	1.22	0.951	0.978	0.981	1.291	1.272	1.287	1.33	1.317	1.326	1.282	1.285	1.297	1.202	1.203	1.208	0.961	0.945	0.938		0.815	0.771	0.761	0.851	0.818	0.815	0.843	0.812	0.804	0.804	0.77	0.759
						18.67	1.339	1.324	1.322	1.353	1.343	1.342	1.32	1.303	1.288	1.23	1.231	1.223	0.959	0.984	0.986	1.288	1.27	1.285	1.33	1.318	1.327	1.282	1.285	1.298	1.204	1.206	1.21	0.966	0.951	0.946		0.814	0.789	0.772	0.852	0.816	0.814	0.846	0.814	0.804	0.805	0.771	0.761
						18.83	1.338	1.323	1.321	1.353	1.343	1.342	1.319	1.302	1.288	1.232	1.228	1.222	0.967	0.99	0.991	1.285	1.268	1.283	1.331	1.319	1.329	1.282	1.285	1.299	1.207	1.208	1.212	0.972	0.957	0.952		0.813	0.79	0.782	0.854	0.818	0.813	0.848	0.814	0.804	0.806	0.774	0.761
						19	1.337	1.321	1.319	1.352	1.342	1.342	1.319	1.301	1.287	1.237	1.227	1.226	0.973	0.993	0.993	1.284	1.268	1.283	1.331	1.318	1.329	1.281	1.284	1.298	1.208	1.208	1.214	0.976	0.961	0.96		0.81	0.782	0.772	0.853	0.818	0.81	0.843	0.813	0.805	0.806	0.775	0.763
						19.17	1.336	1.32	1.318	1.353	1.342	1.341	1.319	1.301	1.287	1.239	1.228	1.229	0.979	0.999	0.999	1.282	1.266	1.282	1.332	1.319	1.331	1.281	1.285	1.3	1.212	1.213	1.216	0.983	0.969	0.97		0.806	0.764	0.758	0.851	0.816	0.813	0.847	0.812	0.805	0.808	0.777	0.764
						19.33	1.334	1.318	1.316	1.353	1.342	1.343	1.318	1.301	1.287	1.241	1.228	1.229	0.988	1.004	1.001	1.281	1.266	1.281	1.333	1.319	1.332	1.282	1.284	1.299	1.214	1.214	1.22	0.987	0.975	0.978		0.802	0.747	0.741	0.853	0.816	0.808	0.844	0.815	0.805	0.806	0.779	0.767
						19.5	1.334	1.318	1.315	1.353	1.343	1.343	1.318	1.301	1.286	1.244	1.228	1.232	0.993	1.008	1.005	1.278	1.265	1.28	1.332	1.321	1.335	1.281	1.284	1.3	1.216	1.216	1.226	0.989	0.982	0.985		0.794	0.735	0.729	0.851	0.814	0.807	0.845	0.814	0.805	0.809	0.78	0.767
						19.67	1.332	1.316	1.313	1.353	1.341	1.343	1.316	1.299	1.285	1.246	1.228	1.239	1.002	1.011	1.008	1.277	1.264	1.279	1.333	1.321	1.335	1.281	1.284	1.3	1.218	1.224	1.241	0.992	0.984	0.991		0.808	0.727	0.722	0.851	0.816	0.807	0.847	0.816	0.806	0.814	0.783	0.77
						19.83	1.333	1.316	1.313	1.355	1.342	1.343	1.317	1.299	1.286	1.251	1.228	1.239	1.005	1.017	1.012	1.277	1.265	1.279	1.334	1.322	1.336	1.28	1.283	1.299	1.221	1.223	1.242	0.993	0.986	0.999		0.803	0.721	0.715	0.851	0.816	0.809	0.845	0.814	0.803	0.815	0.784	0.771
						20	1.333	1.316	1.313	1.355	1.343	1.344	1.317	1.299	1.285	1.256	1.228	1.238	1.01	1.02	1.015	1.277	1.265	1.279	1.334	1.323	1.337	1.281	1.283	1.299	1.23	1.222	1.243	0.994	0.99	1.007		0.788	0.715	0.709	0.853	0.814	0.82	0.845	0.814	0.803	0.815	0.786	0.773
						20.17	1.331	1.314	1.311	1.356	1.344	1.345	1.317	1.299	1.285	1.263	1.229	1.239	1.017	1.018	1.01	1.274	1.264	1.279	1.336	1.325	1.341	1.28	1.284	1.302	1.23	1.224	1.243	0.989	0.988	1.003		0.763	0.709	0.704	0.853	0.817	0.806	0.845	0.814	0.806	0.817	0.787	0.776
						20.33	1.331	1.315	1.31	1.357	1.343	1.346	1.317	1.298	1.285	1.263	1.229	1.239	1.022	1.024	1.014	1.274	1.263	1.279	1.336	1.326	1.341	1.28	1.283	1.301	1.229	1.224	1.245	0.994	0.996	1.013		0.745	0.703	0.698	0.857	0.815	0.78	0.844	0.811	0.805	0.812	0.788	0.778
						20.5	1.331	1.314	1.31	1.357	1.344	1.345	1.317	1.299	1.285	1.262	1.228	1.239	1.025	1.025	1.017	1.273	1.263	1.279	1.336	1.326	1.342	1.28	1.283	1.3	1.229	1.224	1.245	0.995	0.998	1.019		0.731	0.698	0.693	0.847	0.82	0.77	0.847	0.815	0.807	0.812	0.789	0.78
						20.67	1.332	1.315	1.311	1.358	1.346	1.347	1.318	1.299	1.286	1.263	1.23	1.24	1.034	1.03	1.02	1.274	1.264	1.281	1.337	1.327	1.344	1.281	1.283	1.301	1.231	1.225	1.246	1	1.003	1.027		0.722	0.693	0.687	0.819	0.815	0.759	0.843	0.81	0.798	0.81	0.789	0.779
						20.83	1.332	1.315	1.31	1.359	1.346	1.347	1.318	1.299	1.286	1.264	1.23	1.241	1.038	1.032	1.024	1.274	1.264	1.281	1.339	1.327	1.345	1.28	1.283	1.301	1.232	1.225	1.246	0.997	1.004	1.031		0.716	0.688	0.682	0.795	0.811	0.751	0.846	0.816	0.797	0.809	0.786	0.779
						21	1.331	1.314	1.309	1.36	1.346	1.348	1.319	1.299	1.286	1.264	1.231	1.242	1.039	1.036	1.027	1.272	1.263	1.281	1.339	1.328	1.346	1.28	1.284	1.302	1.232	1.226	1.246	0.994	1.001	1.035		0.71	0.683	0.678	0.779	0.821	0.746	0.835	0.814	0.798	0.814	0.792	0.777
						21.17	1.333	1.314	1.31	1.361	1.347	1.348	1.319	1.3	1.287	1.264	1.232	1.242	1.047	1.037	1.03	1.273	1.263	1.282	1.339	1.328	1.346	1.281	1.284	1.302	1.232	1.227	1.248	0.993	1.001	1.048		0.704	0.678	0.672	0.766	0.801	0.74	0.815	0.796	0.801	0.809	0.799	0.78
						21.33	1.331	1.312	1.309	1.361	1.347	1.348	1.319	1.299	1.286	1.264	1.232	1.243	1.046	1.046	1.032	1.271	1.262	1.282	1.34	1.329	1.347	1.28	1.283	1.301	1.233	1.227	1.246	0.993	1	1.045		0.698	0.673	0.668	0.756	0.781	0.736	0.795	0.779	0.779	0.809	0.799	0.779
						21.5	1.331	1.312	1.309	1.362	1.347	1.348	1.32	1.3	1.287	1.266	1.233	1.244	1.053	1.039	1.027	1.27	1.262	1.282	1.341	1.33	1.349	1.281	1.285	1.302	1.234	1.228	1.248	0.992	1	1.045		0.694	0.669	0.662	0.749	0.768	0.73	0.781	0.768	0.768	0.812	0.801	0.782
						21.67	1.331	1.313	1.308	1.363	1.347	1.349	1.32	1.3	1.288	1.265	1.233	1.245	1.057	1.048	1.034	1.27	1.262	1.282	1.341	1.33	1.349	1.282	1.284	1.302	1.236	1.229	1.249	0.993	1.001	1.048		0.689	0.665	0.658	0.743	0.758	0.727	0.768	0.758	0.762	0.808	0.8	0.78
						21.83	1.331	1.312	1.307	1.363	1.348	1.349	1.321	1.3	1.289	1.266	1.234	1.246	1.061	1.041	1.028	1.27	1.262	1.282	1.342	1.332	1.351	1.282	1.286	1.304	1.236	1.229	1.25	0.993	1.001	1.047		0.684	0.661	0.654	0.737	0.749	0.721	0.757	0.749	0.751	0.808	0.799	0.784
						22	1.331	1.311	1.307	1.363	1.348	1.349	1.321	1.301	1.288	1.267	1.235	1.247	1.061	1.04	1.029	1.269	1.261	1.281	1.341	1.331	1.35	1.282	1.285	1.303	1.237	1.23	1.251	0.994	1.002	1.049		0.68	0.656	0.649	0.732	0.743	0.717	0.75	0.742	0.744	0.806	0.798	0.792
						22.17	1.331	1.311	1.306	1.364	1.349	1.35	1.322	1.301	1.29	1.269	1.236	1.248	1.059	1.037	1.026	1.268	1.262	1.282	1.343	1.333	1.352	1.284	1.287	1.306	1.239	1.232	1.252	0.993	1.002	1.05		0.675	0.652	0.644	0.727	0.736	0.712	0.742	0.736	0.736	0.803	0.799	0.799
						22.33	1.331	1.311	1.307	1.365	1.349	1.35	1.323	1.302	1.289	1.269	1.236	1.25	1.064	1.042	1.034	1.268	1.261	1.282	1.343	1.332	1.352	1.284	1.286	1.305	1.24	1.232	1.252	0.997	1.005	1.055		0.672	0.647	0.64	0.724	0.732	0.711	0.737	0.732	0.732	0.803	0.798	0.799
						22.5	1.331	1.31	1.305	1.365	1.349	1.35	1.323	1.302	1.291	1.27	1.237	1.25	1.065	1.041	1.032	1.267	1.26	1.281	1.343	1.333	1.352	1.284	1.287	1.305	1.241	1.233	1.254	0.997	1.005	1.055		0.667	0.643	0.635	0.719	0.73	0.707	0.731	0.726	0.726	0.786	0.798	0.797
						22.67	1.331	1.31	1.305	1.365	1.349	1.35	1.323	1.303	1.291	1.271	1.238	1.252	1.065	1.046	1.037	1.266	1.26	1.281	1.343	1.332	1.353	1.284	1.287	1.306	1.242	1.234	1.255	1.003	1.008	1.057		0.664	0.638	0.63	0.716	0.728	0.705	0.727	0.722	0.722	0.771	0.799	0.8
						22.83	1.332	1.31	1.304	1.366	1.349	1.351	1.325	1.304	1.292	1.271	1.239	1.253	1.062	1.043	1.036	1.266	1.26	1.282	1.344	1.332	1.354	1.285	1.288	1.307	1.243	1.235	1.255	1.005	1.008	1.058		0.66	0.634	0.625	0.712	0.724	0.701	0.722	0.717	0.717	0.761	0.797	0.792
						23	1.331	1.31	1.303	1.367	1.349	1.35	1.325	1.305	1.293	1.272	1.239	1.253	1.062	1.044	1.04	1.265	1.259	1.282	1.343	1.332	1.355	1.285	1.289	1.307	1.244	1.236	1.256	1.007	1.011	1.06		0.655	0.629	0.62	0.707	0.72	0.698	0.718	0.712	0.712	0.75	0.794	0.791
						23.17	1.331	1.309	1.303	1.367	1.35	1.351	1.325	1.305	1.293	1.273	1.24	1.255	1.06	1.044	1.04	1.264	1.259	1.281	1.344	1.333	1.355	1.287	1.289	1.308	1.246	1.237	1.257	1.009	1.012	1.061		0.651	0.624	0.616	0.704	0.718	0.695	0.714	0.708	0.709	0.74	0.787	0.788
						23.33	1.331	1.309	1.303	1.368	1.351	1.351	1.326	1.305	1.294	1.275	1.241	1.256	1.06	1.044	1.042	1.263	1.258	1.281	1.344	1.333	1.356	1.288	1.29	1.309	1.247	1.238	1.258	1.012	1.013	1.062		0.648	0.621	0.611	0.701	0.715	0.693	0.712	0.705	0.705	0.733	0.786	0.785
						23.5	1.331	1.308	1.302	1.368	1.35	1.351	1.327	1.306	1.294	1.275	1.242	1.257	1.06	1.048	1.044	1.262	1.257	1.28	1.344	1.333	1.357	1.288	1.291	1.309	1.247	1.239	1.259	1.017	1.017	1.064		0.644	0.616	0.607	0.699	0.713	0.691	0.709	0.704	0.702	0.726	0.783	0.784
						23.67	1.331	1.308	1.302	1.368	1.351	1.351	1.327	1.307	1.295	1.276	1.243	1.258	1.061	1.05	1.047	1.262	1.256	1.28	1.343	1.333	1.357	1.288	1.291	1.31	1.249	1.24	1.26	1.021	1.02	1.066		0.64	0.612	0.602	0.7	0.71	0.688	0.705	0.703	0.699	0.72	0.781	0.776
						23.83	1.331	1.308	1.301	1.369	1.35	1.351	1.327	1.308	1.295	1.277	1.243	1.259	1.06	1.049	1.047	1.261	1.256	1.28	1.344	1.333	1.357	1.288	1.292	1.31	1.25	1.241	1.261	1.022	1.021	1.067		0.636	0.608	0.598	0.698	0.707	0.686	0.702	0.7	0.696	0.713	0.765	0.78
						24	1.332	1.309	1.301	1.369	1.351	1.352	1.329	1.308	1.297	1.278	1.244	1.261	1.063	1.055	1.05	1.261	1.256	1.281	1.344	1.333	1.359	1.289	1.294	1.312	1.252	1.243	1.263	1.026	1.025	1.071		0.633	0.604	0.595	0.698	0.706	0.685	0.701	0.699	0.694	0.709	0.756	0.778
[truncated: 59 more columns]

## Sheet: Supplementary Fig 5
Supplementary Figure 5b								Supplementary Figure 5e
									Slt70			MltA			MltB			MltD			MltG
								CuSO4 (mM)	Replica 1	Replica 2	Replica 3	Replica 1	Replica 2	Replica 3	Replica 1	Replica 2	Replica 3	Replica 1	Replica 2	Replica 3	Replica 1	Replica 2	Replica 3
								0	100	100	100	100	100	100	100	100	100	100	100	100	100	100	100
								0.001	95.428	101.114	103.458	94.405	95.31	110.285	90.955	111.98	97.065	99.816	104.685	95.499	102.073	103.037	94.89
								1	105.668	86.877	87.422	95.593	110.518	99.113	82.052	100.274	123.303	89.407	95.25	96.138	112.227	98.744	102.746
								2.5	103.981	97.463	87.783	105.343	95.578	94.95	74.439	104.236	89.684	96.699	96.772	96.506	107.152	97.006	101.874
								5	12.321	14.722	10.568	40.974	42.902	33.194	0	0.891	0	17.496	18.809	10.537	0	1.218	1.726
								10	0	2.003	0	0	0	0	0	6.438	0	3.944	3.559	1.816	0	3.129	0
								20	1.408	0	0	0	0	2.561	0.866	0	0.697	0	3.275	0	0	0	6.071
								50	0	0	0	0	0	0	0	0	0	0	0	0	0	0	0
								100	0	0	0	0	0	0	0	0	0	0	0	0	0	0	0

## Sheet: Supplementary Fig 6
Supplementary Figure 6b										Supplementary Figure 6c							Supplementary Figure 6d				Supplementary Figure 6e
LD-crosslink (%) LB			Anhydro (%) LB			PG density LB					Anhydro (%) LB						CFU/ml (x108) LB				Length (µm) LB			Width (µm) LB			Length (µm) MM			Width (µm) MM
WT	Dldt		WT	Dldt		WT	Dldt				Replica 1	Replica 2	Replica 3	Replica 4			WT	Dldt			WT	Dldt		WT	Dldt		WT	Dldt		WT	Dldt
2.36913	0		21.1393	27.2535		1.13	0.65			Dldt	25.2557	31.3611	29.6321	27.5058			57	70			2.91239	2.16656		0.686052	0.783938		1.63084	2.11405		0.64384	0.643838
3.11444	0		20.3048	24.2766		0.89	0.67			Dldt + CuSO4 1 mM	26.8968	29.9069	29.6839	27.0276			57	60			2.80272	2.14824		0.596058	0.628833		1.37673	1.2617		0.408662	0.845283
3.16511	0		20.3868	25.1471		0.98	0.75			p = 0.9704							56	62			1.62437	2.16958		0.682968	1.01311		1.10837	1.51806		0.51287	0.646798
3.22475	0		19.8057	28.4948		p = 0.0154											45	56			1.93084	1.07022		0.718146	0.681663		2.4584	2.26685		0.6395	0.606335
3.22951	0		19.2057	29.1097													57	51			2.06854	2.42155		0.754828	0.728564		1.2565	2.23786		0.453001	0.976389
3.07413	0		21.5159	29.2954													55	40			1.85318	1.24583		0.609278	0.848167		2.51448	2.00231		0.438086	0.55781
p <0.0001			p <0.0001														43	56			2.99025	2.41566		0.682207	0.721164		2.45654	1.27704		0.557086	0.740477
																	60	58			2.17198	2.0257		0.635385	0.707321		1.37117	1.39378		0.508896	0.699385
											Anhydro (%) MM						55	58			2.33953	2.00209		0.748005	0.817072		2.43254	2.34468		0.599302	0.589124
LD-crosslink (%) MM			Anhydro (%) MM			PG density MM					Replica 1	Replica 2	Replica 3	Replica 4			p = 0.3996				1.95334	1.29566		0.65659	0.712606		2.21099	1.30002		0.583674	0.583551
WT	Dldt		WT	Dldt		WT	Dldt			Dldt	19.6285	22.0593	17.5161								2.08178	1.93974		0.720778	0.852795		2.09229	0.92148		0.46402	0.663756
13.4116	0		17.0136	27.8372		1.01	0.83			Dldt + CuSO4 5 µM	17.8096	18.5445	17.8099	17.2754							2.02028	2.06014		0.704997	0.788204		1.71151	2.37815		0.571491	0.608861
13.9159	0		17.8574	24.712		0.93	0.85			p = 0.1604							CFU/ml (x108) MM				1.67565	1.6429		0.839799	0.777571		1.46907	1.93993		0.609383	1.09667
13.9274	0		17.7051	25.871		1.06	0.77										WT	Dldt			1.88243	2.70894		0.82341	0.703349		1.66342	1.29631		0.567605	0.530088
14.1659	0		19.2194	28.9326		p = 0.0150											17	18			2.63223	2.04263		0.717658	0.624161		2.89021	1.45747		0.650146	0.640724
14.4403	0		18.482	29.3665													18	22			2.12234	1.88689		0.670652	0.896987		1.23411	1.76957		0.529737	0.585957
12.9037	0		21.0056	29.6337													15	26			1.64054	2.31148		0.66871	0.809885		2.72766	2.00084		0.500968	0.601031
p <0.0001			p <0.0001														24	15			1.48081	1.17728		0.760383	0.646235		2.28837	2.27664		0.610215	0.524675
																	18	17			2.03415	1.46026		0.719199	0.850016		2.09845	2.19069		0.433351	0.563529
																	20	18			1.44484	1.48019		0.670303	0.796882		2.14303	1.86926		0.643713	0.517899
																	23	23			1.57916	1.3983		0.791232	0.814975		1.86724	1.8473		0.666539	0.436473
																	23	20			2.02288	1.76496		0.678496	0.600093		1.95133	1.36863		0.551018	0.655767
																	23	23			2.59707	1.07472		0.6604	0.812827		1.88495	1.2743		0.579177	0.650617
																	p = 0.9455				1.24808	1.18632		0.793016	0.764587		2.67624	2.03319		0.547265	0.588726
																					1.76328	1.86354		0.812599	0.799942		1.50834	1.3183		0.614981	0.536711
																					1.29249	2.57695		0.738153	0.804626		1.44822	2.70011		0.554702	0.589488
																					2.10158	1.43376		0.762073	0.829203		1.64132	1.31792		0.442219	0.598186
																					1.90135	2.55063		0.805414	0.69324		1.44397	1.99917		0.573385	0.641902
																					1.46134	1.68394		0.748715	0.837053		1.80696	1.45211		0.651089	0.61517
																					1.70275	1.46663		0.684997	0.779593		1.8246	1.72395		0.576088	0.534259
																					2.27112	1.51402		0.728433	0.780069		2.75664	1.61548		0.545575	0.573336
																					1.23486	1.31514		0.675213	0.806365		1.56619	1.11386		0.586241	0.507648
																					1.22359	1.79071		0.807423	0.794112		1.91928	1.61449		0.358174	0.665582
																					1.71272	2.32557		0.606464	0.875457		1.75997	1.84194		0.592422	0.608511
																					2.14379	1.73717		0.643857	0.915114		1.76647	2.23686		0.603238	0.646828
																					2.26515	2.04286		0.603916	0.787765		1.8729	2.52256		0.548008	0.639874
																					2.03251	2.1446		0.768723	0.662132		2.06001	1.45706		0.361937	0.687632
																					2.34541	1.77546		0.786164	0.835321		1.3327	2.14862		0.56389	0.877087
																					1.8014	1.78311		0.765351	0.667807		1.59214	3.43246		0.616878	0.747955
																					1.53787	2.09874		0.537013	0.747132		2.94251	1.89365		0.610415	0.442793
																					1.35232	1.5108		0.801464	0.789551		1.74761	0.9203		0.615856	0.662913
																					1.65361	2.17669		0.752324	0.745955		1.83491	2.3184		0.500389	0.574908
																					1.4135	1.80525		0.708553	0.738417		2.74828	1.675		0.601511	0.650425
																					2.094	2.6039		0.684981	0.727321		1.23909	2.61311		0.57591	0.607386
																					1.3622	1.43847		0.645094	0.73435		1.17905	2.34005		0.550211	0.606755
																					2.81272	2.91083		0.61451	0.683475		3.10515	1.68951		0.626376	0.516651
																					1.61541	1.75039		0.825173	0.770661		1.43877	1.79117		0.528326	0.626418
																					1.21849	2.85053		0.748082	0.736169		2.07044	1.5189		0.594305	0.691501
																					2.28603	2.22627		0.636981	0.757489		1.65525	2.4546		0.503758	0.584618
																					1.35054	2.18522		0.71917	0.728257		3.02457	1.37578		0.59696	0.647062
																					1.56568	2.3935		0.694642	0.722126		2.32114	2.67437		0.63158	0.623535
																					1.90685	2.45548		0.724434	0.736505		1.34314	1.69612		0.602994	0.552896
																					1.93318	2.32956		0.708257	0.791725		1.67321	2.19206		0.358929	0.64024
																					1.94992	2.03119		0.751667	0.713645		2.62813	1.541		0.655015	0.60669
																					2.31671	1.30716		0.731355	0.852813		2.12244	2.22432		0.545713	0.584969
																					1.38077	2.2819		0.787179	0.786547		1.58803	2.19909		0.558491	0.578866
																					1.86891	1.17007		0.706757	0.495536		2.11213	1.64656		0.625917	0.583191
																					1.3175	1.73009		0.857268	0.830773		2.23038	1.7321		0.644883	0.633744
																					1.70283	1.37309		0.656044	0.756315		2.23213	1.83233		0.563311	0.657895
																					1.96978	2.45821		0.641068	0.692775		2.83228	2.03451		0.535964	0.613272
																					2.86885	1.3069		0.611835	0.795664		1.93102	1.96997		0.627829	0.614553
																					1.7275	1.34211		0.646594	0.894748		2.16503	2.16964		0.578163	0.695828
																					1.76932	1.86397		0.790658	0.711369		2.7571	1.63525		0.593352	0.639675
																					2.93904	2.57488		0.69688	0.679627		2.03404	2.07728		0.556197	0.589222
																					2.15992	2.32402		0.790139	0.700351		1.64678	1.39962		0.639977	0.619703
																					1.47872	1.89469		0.853885	0.760313		1.81974	1.47143		0.639518	0.717391
																					1.7141	1.22344		0.678646	0.684067		1.34719	2.46009		0.513479	0.641829
																					2.55025	2.21301		0.624002	0.724664		1.88772	2.0358		0.380129	0.594368
																					2.31386	1.5766		0.808766	0.820674		1.83516	2.52233		0.598049	0.611129
																					2.26379	1.37288		0.632908	0.841294		1.92518	2.1239		0.577657	0.632237
																					1.69352	2.02289		0.719089	0.731262		1.39437	2.14888		0.59063	0.616206
																					1.67887	2.35485		0.650819	0.754856		2.3142	1.467		0.614354	0.616186
																					1.97377	1.74011		0.680961	0.773365		2.28541	1.64753		0.44715	0.616465
																					2.29342	1.33563		0.900096	0.831159		1.81218	1.53736		0.61073	0.644051
																					1.40422	1.84156		0.856687	0.736616		1.56461	2.44428		0.592201	0.588454
																					1.77466	2.02818		0.792731	0.791413		1.91035	1.42268		0.493052	0.615453
																					1.54546	1.32789		0.722463	0.877724		2.72156	1.36389		0.392512	0.607066
																					1.727	1.31746		0.748351	0.799681		2.79344	1.38453		0.629876	0.561302
																					1.1489	1.56228		0.654816	0.83403		2.45683	1.4288		0.644874	0.634048
																					2.03901	1.09418		0.828065	0.821731		1.12958	2.61945		0.60948	0.644209
																					1.64823	1.30612		0.75779	0.814672		1.6172	1.94738		0.663039	0.525523
																					1.56521	2.43036		0.811008	0.696337		1.83693	1.48953		0.579791	0.720229
																					1.08009	1.53841		0.755704	0.721162		2.03202	1.69348		0.521393	0.640748
																					2.3189	1.7158		0.769023	0.835019		1.69556	2.36162		0.643334	0.661732
																					2.04135	2.14489		0.788387	0.74491		2.03392	2.77092		0.546586	0.527134
																					1.75948	2.18641		0.706619	0.751887		1.51531	1.8259		0.608646	0.650783
																					1.84678	1.80688		0.781563	0.797471		2.43596	2.39369		0.987474	0.591108
																					2.52098	1.44336		0.721946	0.899221		1.82933	2.88721		0.483479	0.676817
																					2.05606	1.36891		0.688217	0.840728		2.33748	1.22438		0.589437	1.08154
																					1.94704	2.18785		0.71193	0.725825		2.93246	2.01416		0.604861	0.662202
																					1.49618	1.4136		0.803686	0.90905		1.74975	1.22146		1.14689	0.672984
																					1.5517	1.87786		0.888984	0.782988		1.78006	1.78188		0.607029	0.661507
																					1.45548	1.51342		0.747781	0.829944		1.38309	1.01316		0.559033	0.607363
																					2.73621	1.73526		0.751296	0.74008		2.71495	2.48739		0.608185	0.595667
																					2.59169	1.96318		0.748997	0.74844		2.73773	1.32753		0.596441	0.615174
																					2.0589	1.69907		0.711431	0.690963		1.55425	3.3778		0.523751	0.617742
																					1.40922	1.52889		0.804207	0.829735		2.40916	1.50384		0.552605	0.662956
																					1.54023	1.35515		0.786142	0.772151		2.19652	1.5443		0.59858	0.672172
																					2.23969	1.49427		0.764275	0.756899		2.23685	1.30207		0.490148	0.637809
																					1.04984	1.70853		0.629557	0.799741		1.43886	2.7439		0.63194	0.601845
																					2.6439	2.3271		0.761039	0.766498		2.88063	1.83107		0.648079	0.698604
																					2.07313	2.11195		0.716049	0.805104		1.50824	2.28707		0.467016	0.632759
																					1.69704	1.3029		0.74862	0.765421		1.71857	1.67614		0.66472	0.555962
																					2.42656	2.24157		0.749786	0.765169		2.01423	2.21172		0.422461	0.584825
																					1.28206	1.48991		0.741753	0.86098		1.4311	2.13198		0.575567	0.621635
																					2.25385	2.15033		0.786786	0.700786		2.16313	1.60178		0.596139	0.587122
																					1.90154	2.47343		0.759013	0.743267		2.56822	2.14932		0.606562	0.592773
																					1.09347	1.35807		1.05412	0.810559		1.65129	1.66927		0.624448	0.611173
																					2.19413	1.59401		0.713514	0.818036		2.14137	2.28797		0.600083	0.632337
																					2.19764	2.07344		0.772396	0.718588		2.85888	1.70877		0.5825	0.660259
																					2.11189	1.11799		0.776997	0.797493		1.66035	3.49647		0.646987	0.649233
																					2.6929	1.46035		0.730731	0.763828		1.57364	2.19797		0.657525	0.580658
																					1.55722	1.33432		0.840106	0.85252		3.13174	2.73364		0.567614	0.630575
																					2.58153	1.60955		0.650378	0.881228		1.62871	1.58922		0.65653	1.12448
																					2.05129	1.37952		0.731242	0.880059		1.5308	2.05871		0.604639	0.664957
																					2.34253	1.59952		0.773562	0.706444		1.77181	1.58376		0.565239	0.644815
																					1.30262	1.68629		0.727234	0.635981		2.23445	1.62744		0.614209	0.664405
																					1.80252	1.58403		0.708481	0.80101		2.09627	2.22062		0.64635	0.613093
																					2.63342	1.50997		0.77435	0.735929		1.59206	1.91831		0.682163	0.660171
																					2.61265	1.3728		0.682662	0.825297		1.97416	2.26338		0.594123	0.659842
																					1.53081	2.08814		0.812113	0.784094		2.09768	1.95079		0.593374	0.626922
																					2.19178	1.25814		0.662402	0.80455		1.55072	1.44018		0.592285	0.6099
																					1.88162	2.07997		0.851723	0.823931		2.09294	1.61717		0.638778	0.683566
																					2.27677	1.39192		0.746772	0.781095		1.50854	2.40572		0.636524	0.652657
																					1.59846	1.72113		0.772694	1.33944		2.6278	1.61846		0.591786	0.67587
																					1.40418	1.27527		0.816095	0.839206		2.45089	1.39716		0.580814	0.615356
																					2.08699	2.03576		0.62917	0.69574		1.56978	2.23555		0.606177	0.606564
																					2.00621	1.4666		0.765672	0.82754		2.33394	2.31764		0.619767	0.57876
																					2.75508	1.78568		0.707925	0.859615		1.37658	1.82365		0.453662	0.663205
																					2.22957	1.63155		0.701066	0.815346		1.49283	2.14336		0.607732	0.619791
																					2.81236	1.49013		0.616111	0.849382		2.88119	2.0416		0.583169	0.641216
																					1.81045	2.54489		0.744196	0.760021		1.5939	2.06577		0.584687	0.612846
																					1.67142	1.93607		0.793994	0.738462		1.83356	2.63937		0.595667	0.690916
																					2.52065	1.61093		0.729721	0.82057		1.78382	1.95355		0.617985	0.632119
																					1.53564	1.43291		0.812203	0.828945		2.17698	1.3436		0.572189	0.599813
																					1.5126	1.13265		0.79492	0.839928		2.00229	2.01565		0.627584	0.658608
																					1.25866	2.01962		0.735237	0.719138		2.65749	2.13201		0.573749	0.602486
																					2.08642	1.13986		0.776	0.807907		1.5241	1.84321		0.669516	0.539035
																					2.19522	1.82873		0.829416	0.803286		2.20812	2.41712		0.548938	0.750715
																					2.07136	1.58544		0.781665	0.714126		1.91779	1.78751		0.580557	0.736086
																					2.32427	2.74832		0.712497	0.667859		1.10853	2.55903		0.563582	0.652527
																					2.23608	1.28784		0.712707	0.606788		3.05188	1.58106		0.464184	0.614745
																					2.14245	1.95798		0.689181	0.734077		2.59571	2.28808		0.576169	0.597393
																					1.76141	1.78966		0.7276	0.73088		1.58506	2.18534		0.63271	0.642668
																					2.67566	1.78065		0.674549	0.712476		1.75133	1.60645		0.622153	0.407682
																					2.55051	1.13932		0.685617	0.831736		2.75282	1.14947		0.545901	0.626098
																					1.86419	1.93		0.692894	0.764756		3.12787	1.82923		0.523018	0.648847
																					2.16251	1.41094		0.605523	0.772177		1.31578	2.14499		0.812143	0.614662
																					1.78086	2.21924		0.735984	0.784759		1.36739	2.63842		0.624787	0.611301
																					2.10273	2.95231		0.617516	0.673305		1.79815	2.22282		0.611838	0.592715
																					1.40874	1.80903		0.758647	0.864158		2.48158	2.2661		0.566992	0.600186
																					1.46312	2.61877		0.714668	0.515236		2.13227	1.49936		0.451929	0.566317
																					1.53141	1.62478		0.788582	0.684348		1.88857	2.84954		0.623095	0.498139
																					1.48436	2.23653		0.739529	0.558153		1.93789	2.11596		0.606409	0.657513
																					2.18311	1.60828		0.666193	0.619967		1.24263	1.61207		0.567438	0.65788
																					2.02474	1.92062		0.775579	0.908621		2.25932	2.17794		0.590362	0.608955
																					2.82482	2.86395		0.570027	0.585431		2.60418	1.77415		0.612492	0.651719
																					1.25773	2.0414		0.861644	0.549109		2.01096	2.20379		0.562359	0.673953
																					1.5468	2.66094		0.640916	0.791594		2.10986	1.06621		0.577637	0.66991
																					1.23928	2.17791		0.819509	0.574969		1.85479	2.00113		0.606667	0.673942
																					1.86024	2.22164		0.706126	0.655058		1.73931	2.46574		0.562996	0.471317
																					2.26153	1.28354		0.691277	0.847905		1.46038	2.21323		0.457106	0.49518
																					1.89834	1.3716		0.681208	0.882125		1.47839	1.26349		0.576192	0.623553
																					2.04763	2.32797		0.873569	0.51178		2.59945	2.94033		0.524365	0.519273
																					2.64206	1.43986		0.741589	0.498086		1.84572	1.84123		0.603511	0.519638
																					1.97439	1.74274		0.798032	0.939689		2.49005	1.41368		0.602028	0.683172
																					1.7379	1.13391		0.775189	0.583874		2.48597	2.48416		0.601059	0.639138
																					1.94535	1.60781		0.759318	0.72118		2.08673	2.08281		0.536815	0.610993
																					1.43168	1.51282		0.721028	0.632456		1.40342	2.35397		0.592539	0.598368
																					2.41698	1.61975		0.665882	0.737636		1.45849	1.47349		0.621485	0.48799
																					2.44437	1.41436		0.649368	0.580273		1.59475	1.80091		0.611181	0.68589
																					1.90861	1.56234		0.673254	0.647923		1.74684	1.51957		0.672367	0.528972
																					2.27461	1.35874		0.674264	0.657617		2.33266	1.67242		0.4727	0.480351
																					2.06047	1.64977		0.550825	0.714458		2.38096	1.66536		0.620496	0.569188
																					1.75933	2.27321		0.406239	0.651698		1.71389	1.69366		0.482678	0.707408
																					2.77161	1.68176		0.622277	0.779677		1.69363	1.50686		0.866439	0.540863
																					1.04872	1.55006		0.679534	0.759018		1.66518	2.01209		0.496261	0.650656
																					1.17552	1.88093		0.56757	0.77779		2.89814	1.31644		0.605989	0.620346
																					1.57898	1.32371		0.678196	0.767535		1.99077	2.00492		0.399399	0.356437
																					1.48636	1.7946		0.836463	0.720747		1.55428	1.76738		0.516324	0.619695
																					1.05068	1.95404		0.695013	0.666854		2.18629	1.51788		0.376807	0.601074
																					1.77758	2.42812		0.716098	0.689572		1.4931	2.70185		0.604148	0.590404
																					1.29211	1.29989		0.4836	0.872178		2.53253	1.88746		0.523353	0.497127
																					1.86907	1.96875		0.718241	0.674613		1.78866	2.36666		0.627615	0.637172
																					1.28666	1.92214		0.894519	0.578985		1.44513	1.78747		0.536311	0.634317
																					1.49802	1.26847		0.615686	0.670611		1.43085	1.27011		0.669288	0.612822
																					1.7061	1.7789		0.494476	0.695558		1.58688	1.3629		0.605694	0.48156
																					1.49378	2.44038		0.388702	0.714887		1.54216	1.99004		0.477151	0.519886
																					1.38743	1.3686		0.711144	0.788207		2.00102	0.902977		0.585607	0.680745
																					2.96066	2.01649		0.477192	0.673295		1.90568	1.65358		0.612368	0.547643
																					1.82195	1.70921		0.815237	0.76082		1.98762	1.66327		0.600473	0.649935
																					1.83981	2.37361		0.740403	0.615437		1.45346	1.01291		0.62939	0.868297
																					2.42432	1.15521		0.704193	0.725103		1.79974	1.73654		0.456969	0.631256
																					1.89582	2.56378		0.594152	0.721372		1.87058	2.11542		0.540928	0.67067
																					2.462	1.25853		0.686056	0.650122		1.54649	1.53557		0.488381	0.721898
																					1.15038	2.72634		0.774802	0.648824		2.38859	1.81049		0.632873	0.520695
																					2.13942	1.96546		0.651382	0.73186		2.27997	1.35002		0.56484	0.557496
																					2.4966	1.98588		0.691986	0.641657		2.62212	1.69382		0.61404	0.629855
																					1.63059	2.12199		0.675497	0.658344		1.72981	1.458		0.561808	0.976036
																					1.14943	1.12843		0.840993	0.662068		2.3613	1.28066		0.563816	0.61186
																					1.98502	1.98657		0.795568	0.747477		2.77364	1.83366		0.472142	0.538491
																					1.74378	2.09455		0.676717	0.722377		1.47995	2.36517		0.686742	0.633841
																					1.68332	1.51998		0.619919	0.693057		2.52859	3.33233		0.487329	0.616838
																					2.11916	1.18125		0.687937	0.589929		1.62022	2.5046		0.518899	0.60129
																					2.19899	2.08323		0.600267	0.656874		2.75726	1.63694		0.528901	0.51994
																					1.61298	1.52371		0.636521	0.819521		1.86436	2.45835		0.669702	0.647639
																					1.48437	1.59055		0.664513	0.779251		1.3633	1.32574		0.474307	0.571855
																					1.54314	1.59709		0.743838	0.696129		2.34719	3.14815		0.619114	0.723241
																					1.61622	1.39886		0.760256	0.653248		2.07468	1.30868		0.456428	0.437377
																					2.07974	1.77148		0.685971	0.669705		1.68183	1.62021		0.585531	0.900489
																					1.67915	2.57573		0.592909	0.710072		1.67813	2.84625		0.582784	0.544682
																					1.72275	1.48794		0.600827	0.86468		2.5894	1.99032		0.524538	0.563866
																					2.83497	1.04031		0.566752	0.771202		1.69135	1.90743		0.607248	0.611053
																					1.37274	1.20656		0.650514	0.628463		2.15786	2.14439		0.493237	0.581854
																					1.18936	1.46261		0.673362	0.796037		1.6742	1.6197		0.597086	0.72117
																					1.89763	2.70096		0.681792	0.572136		1.49495	1.59318		0.568323	0.660392
																					1.17715	1.17107		0.707196	0.567496		1.8509	2.4288		0.575456	0.605864
																					1.6687	1.26021		0.730152	0.797714		2.30509	1.70876		0.971377	0.605817
																					1.42145	0.934574		0.775977	0.751641		2.07734	1.69497		0.640975	0.642138
																					1.59824	1.93846		0.770993	0.861425		1.23856	1.51476		0.619048	0.700399
																					1.9323	1.25028		0.594346	0.745628		1.89788	2.28047		0.51112	0.599298
																					1.539	1.85431		0.724896	0.71385		1.82657	1.99584		0.516771	0.632352
																					2.00889	1.11223		0.653381	0.731771		2.29562	1.74173		0.578606	0.639506
																					2.07348	1.87532		0.575638	0.810856		1.59186	2.55556		0.656266	0.586466
																					1.2105	1.50314		0.7083	0.648307		2.47182	2.23969		0.544847	0.636817
																					1.65194	1.28114		0.669307	0.796497		2.06133	2.25381		0.588621	0.598943
																					1.13306	2.90111		0.724843	0.655403		1.87316	2.1313		0.637805	1.05447
																					1.19858	1.57634		0.765657	0.833612		2.20112	1.29295		0.554678	0.602548
																					1.50608	1.38005		0.747816	0.739667		2.07675	2.39331		0.565907	1.03265
																					2.01539	1.90223		0.529176	0.648821		1.53546	1.41619		0.59325	0.603576
																					1.47692	2.28349		0.623279	0.624449		1.46819	1.69802		0.55111	0.693575
																					1.5648	1.94864		0.743363	0.698674		1.4649	1.86062		0.483936	0.654156
																					2.92279	2.1968		0.67568	0.768141		1.72061	1.09812		0.974095	0.595238
																					2.00283	1.44116		0.587813	0.744549		1.6662	1.56476		0.650122	0.606209
																					1.36295	1.42311		0.561582	0.81287		2.05899	2.64946		0.603199	0.616021
																					1.63356	1.60367		0.650413	0.74559		2.48006	2.40672		0.615931	0.603556
																					2.42558	1.5192		0.602538	0.708606		1.30306	1.96327		0.533995	0.579992
																					1.70375	1.35859		0.848187	0.765509		1.98146	1.65802		0.615768	0.634742
																					2.43808	1.80824		0.675502	0.731997		2.00383	1.59217		0.463724	0.579412
																					1.60891	1.90912		0.786945	0.710871		1.91465	2.33609		0.558602	0.593574
																					2.57256	2.01083		0.672837	0.680341		1.77317	1.56836		0.615423	0.709158
																					2.56574	1.99766		0.548383	0.92396		2.33246	1.31146		0.596474	0.625478
																					2.40595	1.57007		0.644111	0.658806		2.37881	2.28171		0.597405	0.619351
																					2.81019	1.89506		0.711325	0.605262		2.18437	1.78612		0.589667	0.595382
																					1.41593	1.77325		0.803162	0.697391		2.00531	1.70242		0.618286	0.662805
																					1.76757	1.24623		0.740728	0.763412		1.84388	1.54921		0.650271	0.690438
																					2.22857	1.74914		0.522277	0.573763		1.47737	1.77618		0.406889	0.641603
																					1.37679	1.57201		0.714035	0.772212		2.09581	1.61677		0.58578	0.600178
																					1.56074	1.69821		0.691037	0.758367		1.51776	1.35742		0.457779	0.662576
																					1.78742	1.83558		0.617064	0.705654		1.92672	1.6524		0.544691	0.596883
																					1.81168	1.25368		0.67963	0.672201		2.00877	1.72889		0.546018	0.53492
																					1.82361	1.15771		0.672396	0.605649		1.81183	0.905402		0.627614	0.628362
																					1.64513	1.94187		0.688908	0.549284		1.73179	2.22057		0.634222	0.515453
																					2.02706	1.9435		0.669817	0.575262		1.42728	1.96472		0.551093	0.518853
																					2.17934	1.65726		0.677028	0.635041		2.36033	2.03922		0.598836	0.553889
																					1.51164	1.2808		0.675679	0.721951		2.59412	2.36629		0.983629	0.62263
																					1.11088	1.21632		0.762973	0.788657		2.91156	1.56308		0.551008	0.632972
																					1.25991	1.88977		0.644495	0.669872		2.34724	1.97196		0.608967	0.606766
																					1.35613	1.54312		0.637271	0.724778		1.58104	1.99927		0.563271	0.505024
																					1.41237	1.62409		0.796617	0.7383		1.97723	1.45221		0.452714	0.632487
																					1.74752	1.57622		0.658667	0.682749		3.04286	1.26401		0.496062	0.574078
																					2.15634	2.18202		0.715417	0.730046		1.63815	2.17528		0.619735	0.565473
																					1.2571	1.17867		0.850109	0.597912		2.07891	2.59764		0.491987	0.611516
																					2.8113	1.96081		0.64518	0.795015		2.30731	1.64183		0.624317	0.597285
																					1.21685	1.88537		0.719032	0.698727		1.57007	1.38583		0.655817	0.440926
																					1.2727	2.65786		0.745683	0.60922		1.54301	2.36417		0.558016	0.497497
																					1.22225	1.44123		0.723906	0.535426		1.94894	1.70027		0.639071	0.612623
																					1.56635	0.944224		0.724149	0.687397		2.05195	1.7587		0.597396	0.663561
																					2.16422	1.97797		0.690598	0.793529		2.11958	1.51805		0.607445	0.654237
																					1.67422	2.65668		0.663123	0.662689		1.6122	1.72933		0.438636	0.624849
																					2.9837	1.62866		0.525618	0.797682		1.41639	2.69876		0.589165	0.589486
																					1.4027	1.25601		0.59142	0.679437		2.59295	1.1171		0.56573	0.568022
																					2.16448	2.12981		0.652355	0.801216		1.68603	1.83335		0.613022	0.639757
																					1.51706	2.28056		0.662054	0.774286		1.34731	2.06371		0.529136	0.609508
																					1.69087	1.82303		0.664983	0.778724		1.81272	2.25911		0.533626	0.676767
																					1.91746	2.85393		0.730903	0.730673		2.47706	0.969617		0.532914	0.76969
																					2.68673	2.23196		0.602183	0.737027		2.47031	1.80111		0.496368	0.631318
																					1.94257	2.15128		0.64969	0.721622		1.49035	1.36258		0.626622	0.973318
																					1.37738	1.79912		0.779752	0.783375		1.8806	1.52914		0.557756	0.57462
																					1.16292	1.93735		0.760259	0.784905		2.76619	1.06518		0.581267	0.761832
																					2.32856	2.15332		0.675606	0.820733		1.73306	2.26573		0.616525	0.598552
																					1.86736	1.42144		0.674673	0.818659		1.96708	1.73059		0.572458	0.63275
																					2.38232	2.10504		0.69731	0.80469		1.4234	1.45037		0.545473	0.650344
																					2.03472	2.52167		0.887647	0.717578		1.25599	1.66398		0.589947	0.513497
																					2.61859	2.32035		0.713905	0.734606		1.51158	1.72599		0.582168	0.604877
																					1.54914	1.60045		0.640298	0.892568		2.7721	2.45133		0.586441	0.63173
																					1.99084	2.04237		0.703529	0.766768		1.21278	2.63228		0.533289	0.705059
																					1.73598	1.67164		0.814849	0.72469		2.64559	1.84196		0.601751	0.602325
																					2.86613	2.46412		0.557857	0.676641		2.21814	3.13433		0.57061	0.51007
																					2.34788	2.05812		0.641481	0.771396		1.88855	2.25889		0.532133	1.19017
																					1.83638	1.44326		0.811361	0.814366		2.48437	1.9407		0.60283	0.518649
																					1.60624	1.73283		0.711207	0.715106		1.7164	1.40999		0.63498	0.68816
																					1.6935	1.55559		0.744225	0.848011		1.71384	1.41072		0.589133	0.678286
																					2.17079	1.92279		0.603395	0.722249		1.30071	1.61718		0.581377	0.480708
																					2.53366	1.50535		0.8746	0.824164		1.91884	1.66901		0.473008	0.683299
																					2.38511	2.37541		0.653371	0.747075		1.42172	1.7957		0.633156	0.666352
																					1.66985	1.19558		0.67798	0.766977		1.79178	1.52272		0.476388	0.71524
																					1.23108	2.11207		0.761133	0.423125		2.70108	1.5751		0.607435	0.676954
																					1.91929	1.31225		0.790064	0.861901		1.42013	2.50431		0.584276	0.743382
																					1.23257	1.12004		0.588828	0.767751		2.60835	1.85804		0.584294	0.49257
																					2.61564	1.93969		0.591575	0.817378		2.01627	1.41889		0.619102	0.661688
																					2.20478	1.30359		0.64266	0.515998		3.16204	1.30503		0.565901	0.859799
																					1.41497	1.29276		0.573479	0.861409		2.32449	2.11123		0.564295	0.592577
																					1.57438	2.2937		0.652673	0.696626		2.50373	1.94403		0.544534	0.645174
																					1.44983	1.70982		0.710384	0.709156		1.74815	1.68192		0.664458	0.515995
																					1.45682	1.03029		0.718331	0.741854		1.05671	1.91746		0.605934	0.590812
																					1.54301	1.44328		0.834284	0.603527		1.4673	1.87117		0.639765	0.605718
																					1.37427	1.97732		0.754512	0.760084		1.66706	1.44434		0.665072	0.999136
																					2.12836	1.75135		0.725785	0.555851		2.32291	2.55684		0.645653	0.950624
																					1.12612	1.9035		0.633246	0.739668		1.68765	1.75204		0.635909	0.592474
																					1.82106	2.17921		0.678019	0.759584		2.69243	1.74721		0.573018	0.671183
																					1.62454	1.62415		0.731695	0.841694		1.5439	1.91171		0.573075	1.00714
																					2.7147	1.15956		0.59847	0.644662		2.97463	1.73073		0.603978	0.620394
																					1.43581	1.97851		0.733238	0.885754		1.81191	2.18952		0.591118	0.690149
																					1.47559	1.50385		0.701694	0.498663		2.01624	1.73802		0.610007	0.652497
																					1.23702	1.57758		0.867251	0.809508		1.20809	1.81324		0.481746	0.571103
																					2.40237	1.76002		0.562583	0.688364		2.42728	2.00121		0.589671	0.577098
																					1.85086	2.1705		0.54626	0.81024		2.07106	1.82113		1.33662	0.692247
																					1.23448	2.37942		0.656601	0.699517		1.97483	2.35322		0.618889	0.636476
																					2.87969	1.67802		0.747863	0.409944		1.94561	2.57468		0.598031	0.591526
																					1.5874	1.87548		0.64929	0.727744		2.13532	1.40457		0.653952	0.579732
																					2.19748	1.64743		0.676163	0.853371		2.73688	1.97575		0.627067	0.658118
																					1.13868	2.29367		0.590133	0.546811		2.02818	1.06997		0.620398	0.567459
																					1.34957	2.01551		0.693788	0.810922		1.75383	1.64528		0.634792	0.613775
																					1.78519	1.81927		0.755775	0.810063		3.48188	1.50325		0.625646	0.618215
																					1.5628	1.27862		0.75905	0.726		1.89596	2.16773		0.633431	0.594336
																					1.30907	2.52862		0.699587	0.722752		2.40343	1.94512		0.550505	0.687467
																					1.88095	1.2472		0.769821	0.617911		2.52331	2.30846		0.415607	0.600948
																					1.19641	1.43783		0.7376	0.735988		2.41004	1.18241		0.571947	0.861456
																					1.77786	2.40009		0.678348	0.774061		1.98069	3.26393		0.545273	0.590033
																					1.63655	1.56656		0.613025	0.721396		2.33374	1.37573		0.618126	0.488263
																					1.25296	1.20581		0.680125	0.678964		1.82021	2.28507		0.6331	0.625006
																					1.38672	2.42012		0.788265	0.710471		1.80734	1.46327		0.56358	0.660814
																					1.92686	2.65015		0.605793	0.600974		2.08184	1.74493		0.632951	0.626122
																					1.24663	2.88533		0.699419	0.714858		2.29889	2.50222		0.56006	0.604967
																					1.09128	2.31841		0.541943	0.644345		1.27476	0.938339		0.598347	0.731402
																					1.66241	2.06615		0.674147	0.778728		1.90567	1.82465		0.577185	0.639332
																					1.40641	2.40468		0.823311	0.699175		2.29103	1.52266		0.741728	0.663806
																					1.93044	1.58287		0.703834	0.756724		1.96446	1.5907		0.578114	0.686248
																					1.79021	2.33524		0.546477	0.713342		2.37025	2.22765		0.591083	0.617515
																					2.8612	2.13761		0.716211	0.809975		1.72501	3.10908		0.637692	0.76181
																					1.81779	2.09647		0.742741	1.00959		2.49669	1.72643		0.934023	0.653577
																					2.40565	1.57581		0.650522	0.825279		1.87421	1.86972		0.65681	0.615914
																					1.10781	1.97291		0.796479	0.752141		1.72395	1.71747		0.618422	0.684152
																					1.47138	2.53635		0.597378	0.722731		2.73261	1.72795		0.60753	0.595187
																					1.27388	1.45353		0.5967	0.636563		1.31106	2.21009		0.570271	0.609536
																					1.39026	2.55919		0.788715	0.69628		2.65653	2.35452		0.54562	0.903199
																					1.63372	2.86489		0.642782	0.497491		1.75709	1.43525		0.60544	0.730356
																					1.45309	2.67293		0.803283	0.676291		2.08507	2.03566		0.609288	0.599188
																					1.8233	1.53513		0.561037	0.728098		1.78918	1.7585		0.850989	0.919001
																					1.99921	2.79377		0.577461	0.592261		1.70399	1.70768		0.632486	0.571398
																					1.75993	1.59039		0.443903	0.6879		2.52958	2.18375		0.639222	0.892729
																					1.69257	1.83511		0.69253	0.625527		2.31492	2.22523		0.603128	0.656804
																					1.35378	2.34787		0.595225	0.695584		2.60721	1.27449		0.606514	0.528345
																					1.55439	1.72718		0.775267	0.739399		1.54995	1.23007		0.612468	0.622452
																					1.86295	1.13128		0.733423	1.07027		1.79108	1.92568		0.629241	0.617033
																					1.16656	2.37217		0.728154	0.63406		1.58239	1.59031		0.622829	0.653339
																					2.16058	1.78181		0.645852	0.7242		2.58316	1.80608		0.488231	0.50689
																					1.62568	1.8214		0.715702	0.81105		2.04329	1.99734		0.560764	0.595243
																					2.09104	2.64089		0.655268	0.659761		1.50147	1.91339		0.684412	0.592135
																					1.40441	2.26457		0.618322	0.787778		1.85653	2.6491		0.546527	0.632696
																					1.31404	1.24237		0.608574	0.850027		1.55367	1.99735		0.604415	0.893223
																					1.36677	2.61883		0.763706	0.766918		2.40438	1.90161		0.632886	0.567455
																					1.22022	2.8106		0.764166	0.730175		1.91231	2.25478		0.608905	0.572737
																					1.78547	2.15038		0.762182	0.663503		1.72389	1.36338		0.750994	0.5738
																					2.18271	1.97049		0.709846	0.714607		3.07995	2.52723		0.574079	0.693398
																					2.08505	1.95469		0.720289	0.804788		2.18632	1.68907		0.651227	0.56491
																					2.35712	1.21344		0.741205	0.862141		1.76469	1.57961		0.62471	0.609583
																					1.4346	2.05647		0.702468	0.711405		2.30986	0.869515		0.631041	0.739911
																					1.65034	1.34119		0.855878	0.75645		1.94841	1.54932		0.500332	0.555287
																					1.35581	2.00326		0.585198	0.754323		1.89343	1.65097		0.664049	0.622349
																					1.44839	1.31192		0.716382	0.885424		1.91927	1.49646		0.425285	0.699623
																					2.78887	2.41505		0.682139	0.826242		3.18546	2.22506		0.7706	0.517275
																					1.21656	2.09485		0.845835	0.768893		1.66897	1.26085		0.628262	0.618262
																					2.49579	1.91611		0.700097	0.774545		2.91551	1.76787		0.60566	0.504532
																					1.66938	2.01465		0.793206	0.782077		2.27734	1.45416		0.575094	0.626462
																					2.09286	1.72567		0.765256	0.656646		2.36319	1.37124		0.582438	1.02517
																					2.64922	2.10426		0.686827	0.66237		2.05387	2.16073		0.573171	0.66024
																					1.09653	1.34136		0.830459	0.862675		2.99549	1.15837		0.87083	0.621327
																					1.99037	1.93522		0.659855	0.755288		2.22382	0.947348		0.637337	0.642241
																					1.58456	2.84281		0.812575	0.738046		1.99404	1.61593		0.535389	0.606076
																					1.98664	0.954656		0.803768	0.64284		2.93138	1.01224		0.604052	0.580711
																					2.38421	2.56269		0.747946	0.753032		1.82758	1.71358		0.598248	0.625679
																					1.87895	2.53361		0.773108	0.754469		1.67226	2.00571		0.752078	0.29799
																					1.98012	2.34604		0.714305	0.762326		1.45785	2.24549		0.554995	0.603189
																					1.72852	2.32609		0.827551	0.672024		1.41784	1.48059		0.574958	0.523154
																					1.43805	1.70116		0.682663	0.478872		1.01786	1.83648		0.827232	0.671112
																					1.35748	1.86347		0.77659	0.748153		2.29327	1.45236		0.607279	0.618309
																					2.02284	1.30018		0.751937	0.583112		2.0123	2.12132		0.627993	0.635182
																					2.12475	1.4032		0.729007	0.792054		1.85093	1.88286		0.633312	0.615488
																					2.05955	1.4891		0.693206	0.768302		2.44879	2.23979		0.481897	0.647174
																					2.07378	2.38442		0.527436	0.72483		1.75329	1.67327		0.609524	0.861438
																					2.1523	1.5403		0.69725	0.953675		2.29957	1.54365		0.589368	0.671674
																					2.14597	2.59307		0.639172	0.678299		1.75655	2.19787		0.608995	0.542528
																					1.40926	2.56796		0.569117	0.639752		1.57696	1.35611		0.588267	0.747494
																					2.58346	2.24756		0.721328	0.807989		1.86687	2.17743		0.966556	0.636069
																					1.40615	1.8175		0.845587	0.792379		2.28865	1.42385		0.64892	0.623035
																					1.64369	1.64764		0.8423	0.757343		1.8588	2.08867		0.617089	0.57304
																					2.32997	1.38564		0.720947	0.857517		1.80522	1.35295		0.651956	0.635468
																					1.93734	1.62159		0.790331	0.648434		2.02859	1.40305		0.554636	0.597438
																					2.61908	2.2532		0.789795	0.733253		1.91727	1.61235		0.632035	0.685581
																					1.31127	1.80258		0.791388	0.581537		2.35371	2.20811		0.565148	0.605476
																					1.54613	2.19427		0.627899	0.658836		1.93202	1.28832		0.628626	1.11825
																					1.96145	1.76235		0.788725	0.692488		1.49741	1.14402		1.0452	0.59489
																					1.61915	1.35871		0.623012	0.782339		1.66075	2.41205		0.650154	0.661537
																					1.85972	1.46028		0.793027	0.852702		2.0096	1.6832		0.605526	0.563287
																					1.5931	1.79815		0.720659	0.820035		1.76647	1.7861		0.677556	0.474109
																					2.58135	2.84821		0.786278	0.697884		1.79	1.83081		0.566026	0.638955
																					2.59382	1.3928		0.745035	0.771007		2.5876	2.35994		0.581173	0.652126
																					2.59048	1.10595		0.746621	0.720111		1.95395	1.74206		0.468685	0.501976
																					1.42575	2.2143		0.768969	0.7057		1.39954	1.502		0.562649	1.09205
																					1.95508	1.29213		0.7649	0.583039		2.24393	1.33468		0.605576	0.724505
																					2.15494	2.39955		0.748322	0.783105		1.84765	1.79477		0.569064	0.573979
																					1.8179	1.58414		0.814685	0.831292		2.36075	1.32618		0.558468	0.563481
																					1.41929	1.274		0.84071	0.435183		1.48688	1.47606		0.549652	0.656791
																					2.03164	2.15853		0.735484	0.682487		2.10878	2.09249		0.633354	0.572417
																					1.3869	2.29679		0.848643	0.737108		2.08332	1.48184		0.651747	0.661844
																					1.89512	1.14823		0.723519	0.747095		2.14229	1.18502		0.605022	0.563695
																					2.14937	1.1873		0.77458	0.812942		2.60636	1.69581		0.631429	0.652967
																					2.55054	2.44334		0.73045	0.786382		1.91229	1.13771		0.613795	0.565995
																					1.49435	2.70844		0.751876	0.799002		1.94953	1.84649		1.04648	0.638995
																					1.56085	1.76715		0.760562	0.819551		2.0944	1.46425		0.616318	0.445129
																					2.11446	1.66482		0.762704	0.61059		2.00596	1.75027		0.467226	0.645965
																					1.72438	2.55841		0.72049	0.718253		2.68708	1.7187		0.552877	0.667308
																					1.62054	2.00476		0.784896	0.587799		2.0909	2.19432		0.577132	0.561988
																					2.02097	2.34077		0.700274	0.790479		1.54807	1.53979		0.524231	0.542263
																					2.92814	2.63933		0.709305	0.664242		2.06483	2.62414		0.645867	0.603326
																					2.10068	2.71224		0.809551	0.787978		2.75475	1.72615		0.541155	0.631569
																					1.73652	2.54108		0.778823	0.738275		2.58367	2.01057		0.610927	0.57814
																					1.6939	0.959704		0.686918	0.71682		1.52569	2.60525		0.537415	0.524627
																					2.16067	1.94983		0.769447	1.20269		1.80761	1.41885		0.964447	0.598978
																					1.79111	1.66205		0.846292	0.670733		1.45987	1.62705		0.574072	0.731241
																					2.75218	2.10471		0.720489	0.819395		1.93389	2.01842		0.953542	0.651141
																					2.54141	2.60658		0.685893	0.756212		2.18808	1.68126		0.55609	0.709557
																					2.80298	1.86563		0.542635	0.826142		2.97759	1.47152		0.62693	0.600553
																					1.70865	2.22375		0.848025	0.811404		1.93538	1.16732		0.54492	0.507263
																					1.9685	1.7666		0.801995	0.388293		1.60689	1.68588		0.858353	0.388123
																					2.53895	2.35336		0.712895	0.671929		1.56096	2.80929		0.793516	0.682059
																					2.03947	2.53207		0.723392	0.826559		1.59685	1.83702		0.783603	0.605601
																					1.57812	1.49214		0.795177	0.812957		2.12904	1.80344		0.507798	0.633675
																					2.02563	1.95345		0.77386	0.759782		1.79539	2.18315		0.643754	0.72217
																					1.45297	1.98347		0.85575	0.787219		2.73012	1.53713		0.847923	0.579628
																					2.12253	2.04511		0.768493	0.570081		1.71579	2.44454		0.660573	0.612698
																					2.54134	2.4456		0.757699	0.682603		1.29886	1.97772		0.642984	1.10654
																					1.99624	1.57476		0.679327	0.758483		1.70863	1.42828		0.592105	0.540009
																					2.25047	1.39166		0.794539	0.705145		2.02366	2.72315		0.504597	0.598467
																					1.81584	2.30678		0.708517	0.747733		2.47948	2.8643		0.640498	0.624247
																					1.88797	2.52389		0.835116	0.736063		1.25823	2.32995		0.510783	0.659048
																					1.96144	1.21463		0.763745	0.834182		1.66777	1.32917		0.633789	0.62552
																					2.17971	2.18096		0.749427	0.705205		2.22435	2.05153		0.386847	0.595573
																					1.87815	2.55094		0.723076	0.784821		2.31808	1.33543		0.613904	0.628162
																					1.77696	1.5963		0.680565	0.730986		2.0278	1.98311		0.60834	0.556598
																					2.39377	1.53649		0.72144	0.684324		1.50864	2.06756		0.452579	0.989078
																					1.52405	2.48686		0.730612	0.711254		1.71169	2.58971		0.491207	0.609238
																					1.73569	2.83389		0.709912	0.713121		1.92866	2.00133		0.564707	0.486025
																					1.57136	1.36358		0.811934	0.79514		1.37442	2.51416		0.593273	0.666419
																					2.70381	1.50758		0.746163	0.842999		1.65191	2.60351		0.625394	0.688004
																					2.28716	1.71919		0.745124	0.880474		1.53087	1.72096		0.492537	0.566142
																					2.14221	2.71308		0.822112	0.761319		1.69573	1.52022		0.387952	0.579502
																					2.7261	1.7128		0.696951	0.777445		1.45454	2.43703		0.888076	0.629247
																					2.51425	1.31037		0.779657	0.691087		2.14109	2.23719		0.598905	0.574517
																					1.70891	1.80628		0.697342	0.81691		2.20592	2.17361		0.521888	0.557924
																					1.94296	1.14054		0.772838	0.790957		1.73108	2.40753		0.586146	0.744967
																					1.35511	2.02486		0.859381	0.762468		1.90795	2.18515		0.608402	0.458065
																					2.2073	2.73778		0.696696	0.613483		2.04802	1.49463		0.663762	0.592437
																					1.30815	2.07245		0.757748	0.774828		1.53523	1.73373		0.456545	0.552264
																					1.34082	1.93445		0.819327	0.752607		1.79134	1.77078		0.610762	0.631944
																					1.44043	1.27773		0.828569	0.914551		1.49745	1.60147		0.415073	0.457445
																					2.06983	1.58386		0.765125	0.520336		2.30814	2.23101		0.569551	0.555786
																					2.12152	1.62996		0.803252	0.72734		2.6521	1.35203		0.545205	0.630114
																					1.58164	2.59484		0.838543	0.747958		1.74553	2.93289		0.594376	0.608956
																					1.66468	2.09922		0.584752	0.700319		3.09746	1.65316		0.869964	0.587003
																					1.51641	1.44503		1.04202	0.878577		2.41653	2.21977		0.622751	0.611492
																					1.63314	2.58826		0.706489	0.790475		2.84656	2.07043		0.56107	0.605842
																					1.57974	1.59464		0.840139	0.618985		1.19219	1.34987		0.574356	0.529511
																					1.32824	2.56625		0.802687	0.683151		1.94058	1.36933		0.579078	0.564808
																					1.78185	2.07455		0.686876	0.640492		1.54349	1.36576		0.542832	0.575641
																					1.5405	2.24059		0.796349	0.746827		2.23996	2.7548		0.568946	0.654367
																					1.98245	2.27819		0.696216	0.500063		2.33337	2.23168		0.567529	0.969164
																					1.92897	1.07716		0.724069	0.798261		1.32145	1.95706		0.607964	0.63893
																					1.80567	2.32443		0.815427	0.747595		2.87008	2.1679		0.576843	0.635296
																					2.27555	1.74892		0.679772	0.718497		2.20492	1.8276		0.598549	0.531552
																					1.16476	1.55428		0.689641	0.723773		1.64579	2.62749		0.580108	0.603145
																					2.34331	2.10225		0.781309	0.778528		2.78023	2.48473		0.590149	0.543239
																					1.08936	1.60006		0.868116	0.785608		2.2648	1.67972		0.563498	0.641535
																					2.20274	1.68927		0.693202	0.599836		2.70564	1.22873		0.512496	0.786465
																					1.56144	2.27675		0.94181	0.598203		1.43395	1.19256		0.683564	0.815194
																					1.36785	1.66987		0.71336	0.815535		1.43256	2.26548		0.6476	0.597162
																					2.06439	1.09618		0.743581	0.55025		1.83198	1.68551		0.64306	0.645884
																					1.41803	1.45047		0.823284	1.1327		2.18064	1.69905		0.580852	0.535267
																					1.90241	1.58565		0.901117	0.668633		2.1241	1.662		0.556862	0.573863
																					1.49551	1.36463		0.72526	0.688262		2.1263	1.21438		0.595927	0.526863
																					2.20137	2.31491		0.656931	0.650994		1.24273	1.76743		0.469175	0.592072
																					2.66324	1.40627		0.753113	0.70027		2.21507	1.58878		0.505515	0.690066
																					1.64793	1.32597		0.799634	0.810993		1.76449	1.74346		0.614721	0.652631
																					1.78316	1.53762		0.802755	0.726961		1.65349	2.67786		0.620838	0.595518
																					2.11	2.41676		0.716808	0.737534		1.41443	1.41156		0.594143	0.653118
																					1.48391	1.64651		0.633199	0.823863		2.07754	2.65665		0.608835	0.585677
																					1.78252	2.69366		0.755717	0.653667		2.76974	1.60207		0.661733	0.65029
																					2.74593	1.05164		0.730926	0.680531		2.6559	1.52062		0.7196	0.611487
																					2.21596	2.35487		0.738971	0.680069		1.79665	1.42653		0.336812	0.612945
																					1.3656	2.54521		0.840639	0.653278		2.52235	1.35371		0.581242	0.61022
																					1.46224	2.18211		0.71769	0.807957		2.00005	3.23506		0.596734	0.695108
																					2.40182	2.091		0.716344	0.69395		1.67211	1.3396		0.604654	0.562733
																					2.36766	1.43054		0.774498	0.734949		1.69079	2.06031		0.470548	0.590166
																					1.38132	1.65301		0.8081	0.709533		2.16172	2.22437		0.577028	0.594736
																					2.72692	2.19905		0.697639	0.599524		2.99262	2.51249		0.5748	0.689543
																					1.71267	1.48249		0.773481	0.765399		2.40371	0.988693		0.597856	0.674539
																					2.12009	1.31004		0.679	0.533591		1.38881	2.29651		0.576628	0.619952
																					1.56383	1.80907		0.714024	0.577459		1.72713	1.69646		0.513604	0.660251
																					2.05286	1.28232		0.774283	0.466088		1.82884	1.59941		0.322724	1.08135
																					1.92921	1.57426		0.925687	0.765633		2.85078	1.42345		0.601598	0.592217
																					2.26051	1.42725		0.649986	0.750798		1.56665	1.70688		0.542373	0.58966
																					2.51964	2.76126		0.738624	0.668377		2.21488	2.0736		0.55006	0.594624
																					1.79985	2.08694		0.720812	0.685892		2.16249	1.97882		0.578811	0.596943
																					2.26127	2.0848		0.737035	0.699275		2.50463	1.61525		0.577389	0.609825
																					1.35558	1.52		0.755945	0.80979		1.50755	2.24166		0.594765	0.536061
																					2.17008	1.99383		0.758348	0.643287		1.50325	1.67704		0.60153	0.646325
																					1.34663	2.74614		0.783611	0.73205		1.97337	3.01105		0.630067	0.731314
																					2.5402	2.17249		0.591625	0.724902		1.72435	1.97947		0.482334	0.92929
																					1.17235	1.43216		0.784971	0.611446		1.13596	1.53344		0.517226	0.64306
																					1.74501	2.59091		0.716624	0.740027		1.93284	1.48666		0.571188	0.610936
																					1.3585	1.6232		0.913722	0.754758		1.73828	2.86771		0.555291	0.670696
																					1.80032	2.00638		0.796035	0.760507		3.33054	1.89687		0.757231	0.566769
																					2.70254	2.32316		0.734372	0.75484		1.67763	1.93996		0.606991	0.623292
																					2.02869	1.43931		0.847142	0.888578		2.26444	2.68066		0.541663	0.611253
																					1.31251	1.80879		0.63997	0.723		1.63469	1.38897		0.600425	0.702958
																					2.17012	1.49014		0.749154	0.84602		1.64142	1.45394		0.609756	0.672549
																					1.63703	2.58725		0.853664	0.705241		2.33951	2.14155		0.566976	0.545261
																					2.20515	1.42921		0.753344	0.579538		1.74826	1.87181		0.644671	0.64406
																					1.35761	2.1271		0.776518	0.725194		1.25534	2.4539		0.556137	0.992353
																					1.99651	1.41081		0.737495	0.42683		2.45052	2.40954		0.644064	0.579912
																					2.15758	1.8424		0.974771	0.790088		1.52054	2.10991		0.590234	0.648315
																					1.75361	1.65435		0.773175	0.518889		3.01842	1.06572		0.604769	0.668549
																					1.62848	1.72281		0.830958	0.549666		1.72778	2.58739		0.586568	0.548053
																					2.07184	2.67036		0.671113	0.688475		2.4219	2.31692		0.586412	0.580108
																					2.43663	1.33946		0.767315	0.927246		1.62156	2.3605		0.570721	0.629655
																					1.69472	2.46655		0.839725	0.675276		1.96464	2.11434		0.568974	0.61482
																					2.24789	2.73696		0.689408	0.647092		1.37936	1.14783		0.537176	0.586894
																					2.28185	2.03323		0.734958	0.709015		1.34845	1.86232		0.635847	0.590126
																					1.90667	1.40461		0.758864	0.772346		1.71893	1.23034		0.628127	0.650375
																					1.73175	1.8728		0.77379	0.652365		2.48326	1.55174		0.570632	0.663348
																					1.10449	1.20119		0.799043	0.728207		1.7938	2.27319		0.531923	0.853217
																					2.43013	2.69193		0.783202	0.593706		2.89902	1.87731		0.6052	0.529758
																					1.55374	1.61644		0.745768	0.661778		1.46934	1.8348		0.620777	0.453132
																					2.31472	1.32324		0.762305	0.652723		2.60508	1.62031		0.579303	0.633298
																					2.37117	2.47154		0.653893	0.617811		1.67762	1.20977		0.583433	0.543501
																					1.78002	2.31798		0.756991	0.680033		2.12489	2.40226		0.558495	0.576773
																					2.17546	2.28266		0.731727	0.634419		2.32353	1.99285		0.610565	1.02372
																					1.44399	1.57611		0.76057	0.767247		1.79847	1.83057		0.589682	0.615188
																					1.71202	2.77052		0.845822	0.740455		2.21985	1.85489		0.589598	0.588299
																					1.37625	2.04898		0.504396	0.705165		2.71056	2.10627		0.642046	0.580511
																					1.94687	1.28544		0.751666	0.734252		1.72234	1.42201		0.651116	0.601378
																					1.57354	1.3971		0.75869	0.807769		2.1594	1.90695		0.530277	0.583693
																					2.09512	1.62144		0.82411	0.731273		3.11667	1.53022		0.611601	1.15493
																					1.57156	1.09259		0.576493	0.737359		1.35429	1.5914		0.632557	0.580611
																					1.55232	2.27861		0.811747	0.721401		2.38783	2.70646		0.600656	0.581921
																					2.71688	2.33403		0.555338	0.564671		2.24125	2.36855		0.555826	0.605505
																					2.54827	2.09613		0.687628	0.740569		2.05891	1.39717		0.439217	0.615968
																					1.80535	1.33938		0.749135	0.66479		2.60353	1.80581		0.543382	0.642719
																					2.55932	2.73741		0.655797	0.609942		1.23485	1.94881		0.681336	0.602764
																					2.50408	2.28278		0.664116	0.74896		2.36057	2.25128		0.482405	0.565376
																					2.84787	2.09807		0.664247	0.745522		1.82876	1.86651		0.64326	0.62796
																					1.65138	1.89123		0.60743	0.695738		1.83184	0.940146		0.639834	0.686921
																					1.55891	1.62397		0.694891	0.669628		2.24531	1.43059		0.552615	0.680665
																					1.92372	2.12833		0.683608	0.856968		1.58109	1.86273		0.594625	1.01514
																					2.82143	2.4697		0.628199	0.772855		2.344	1.79573		0.516896	0.652985
																					1.03567	1.41205		0.590846	0.784638		1.7409	2.3552		0.510065	0.585543
																					2.45827	1.84331		0.673699	0.627341		1.86654	1.56041		0.536791	0.662804
																					1.15223	1.81043		0.611977	0.618972		2.08953	2.50789		0.604295	0.537529
																					1.20794	1.41742		0.685571	0.615451		1.69078	1.45317		0.514688	0.744908
																					1.44167	1.48124		0.781773	0.659103		3.23259	2.14308		0.608373	0.635601
																					2.01333	2.20824		0.694914	0.700202		1.6334	1.24551		0.614119	0.599008
																					1.53938	2.35694		0.749669	0.646779		2.59176	1.19474		0.508867	0.582835
																					1.44688	1.16719		0.709678	0.726667		2.5172	1.71517		0.555956	0.643563
																					2.42634	1.78183		0.661121	0.701389		1.66564	2.21966		0.692684	0.594678
																					1.61179	2.10679		0.82422	0.68478		2.02814	1.45761		0.617547	0.662854
																					2.86748	1.00779		0.679926	0.809772		2.22335	1.49116		0.663102	0.694898
																					1.99911	2.0724		0.778275	0.717052		2.03245	1.59178		0.554528	1.06754
																					2.22846	1.30646		0.720972	0.66793		1.62125	2.11335		0.489243	0.615088
																					2.94105	1.87452		0.660268	0.681308		2.37615	2.40513		0.642891	0.585022
																					1.69386	1.1875		0.738152	0.633434		2.68328	1.4673		0.614218	0.632527
																					1.36176	1.33163		0.829128	0.660301		1.12136	1.6374		0.540356	0.621092
																					2.2039	2.30615		0.702452	0.637786		1.82136	1.49507		0.595792	0.635412
																					1.97233	1.65978		0.680226	0.855493		1.12348	2.96461		0.515045	0.588634
																					1.03109	1.81995		0.708719	0.700734		2.31415	1.44805		0.631342	0.951754
																					1.26445	1.91678		0.755426	0.702089		2.30848	1.84966		0.527988	0.641803
																					0.982603	2.27479		0.76963	0.624423		2.36797	1.27893		0.588569	0.736529
																					1.45177	1.8629		0.596592	0.667357		2.46252	2.21492		0.608162	0.415422
																					1.53507	1.15433		0.550819	0.727346		1.31734	2.16807		0.626615	0.626354
																					1.67468	2.20162		0.636461	0.73993		1.43132	2.61873		0.487364	0.583516
																					1.54435	1.37428		0.849581	0.721223		2.27041	2.58853		0.594936	0.602051
																					2.57686	1.51863		0.74377	0.685841		1.5802	1.48689		0.580716	0.609519
																					1.55556	1.92475		0.558798	0.601037		2.19424	1.4751		0.655903	0.654448
																					1.11186	1.1582		0.497622	0.810679		2.23562	1.13554		0.604043	0.606517
																					2.41116	2.00981		0.694001	0.682231		2.13063	2.03845		0.552049	0.601778
																					1.49036	1.75038		0.546108	0.759209		1.37277	2.00204		0.68226	0.626347
																					1.17146	1.40233		0.682577	0.655881		1.23215	3.3382		0.574237	0.6
																					2.18443	1.03186		0.601014	0.730337		1.29987	1.37064		0.591242	0.580332
																					1.70287	1.65645		0.691409	0.61014		1.62566	2.34066		0.508152	0.594838
																					2.18182	1.58173		0.732064	0.497894		2.43657	2.06127		0.684375	0.568666
																					1.77736	1.90793		0.739629	0.71622		1.95606	2.03347		0.629335	0.603114
																					2.13839	1.16856		0.733925	0.590494		2.78408	2.35631		0.652651	0.85087
																					2.31417	1.84268		0.600059	0.759334		1.53171	1.89118		0.645902	0.659632
																					2.55822	2.25212		0.614786	0.666382		1.69573	2.52338		0.568717	0.643656
																					1.88097	1.16388		0.768885	0.786656		3.31986	1.57597		0.497307	0.634488
																					1.20596	2.35397		0.796011	0.737124		1.58686	1.42263		0.51669	0.693326
																					2.2918	2.06132		0.695986	0.706386		1.73706	1.74563		0.543787	0.631108
																					1.75771	1.93384		0.59341	0.728541		2.78899	2.36075		0.60552	0.634837
																					1.57788	2.80458		0.614222	0.707706		2.27808	1.41961		0.519214	0.664535
																					2.38323	1.64287		0.722159	0.687596		2.00042	1.47535		0.617879	1.01397
																					1.39185	1.6014		0.621415	0.585753		2.02978	1.50167		1.01196	0.652917
																					1.69584	2.40776		0.671122	0.666625		2.24637	2.07977		0.593385	0.570952
																					1.89454	2.09812		0.712603	0.739125		2.1888	1.24223		0.606503	0.557091
																					1.62184	1.70226		0.68673	0.705281		2.56094	2.54016		0.561712	0.619803
																					1.33789	1.28916		0.636585	0.777172		2.50158	2.39151		0.628914	0.614712
																					1.46718	2.13918		0.880317	0.748335		1.49087	1.61268		0.579766	0.588194
																					1.25467	2.00934		0.493711	0.676208		1.93292	1.60493		0.599149	0.609547
																					2.58989	2.10571		0.595531	0.707241		1.63875	1.67752		0.64029	0.64533
																					1.62857	1.98414		0.424792	0.770491		1.67633	1.51531		0.645991	0.579169
																					1.73981	1.92307		0.374918	0.791826		2.2944	1.71237		0.592744	0.641744
																					2.57551	1.86206		0.650061	0.706476		1.83302	1.83359		0.571355	0.614901
																					1.78652	2.41041		0.7283	0.752268		1.77529	1.50646		0.542785	0.525672
																					2.21808	2.2156		0.771759	0.748577		1.32435	2.74319		0.643571	0.650106
																					2.61278	1.03598		0.795166	0.758048		2.55472	1.53716		0.631209	0.685397
																					1.73874	2.57705		0.814167	0.717333		2.01059	1.7801		0.600687	0.627596
																					2.62856	2.52791		0.665649	0.701712		2.09922	1.31774		0.876927	0.43355
																					2.07775	2.38946		0.5569	0.63691		1.5129	2.32944		0.507225	0.574991
																					1.47557	1.81955		0.791238	0.698811		2.31874	1.08926		0.57107	0.54506
																					1.48137	1.70825		0.845665	0.704651		1.66187	1.39318		0.518292	0.645742
																					1.40129	2.24667		0.75348	0.619092		2.05737	1.54784		0.592557	0.565442
																					1.41288	2.0641		0.774068	0.609724		2.62413	2.50883		0.639068	0.611604
																					2.43768	1.51158		0.645988	0.704955		1.06533	1.88988		0.587849	0.557402
																					1.75576	1.25742		0.681179	0.708038		1.48774	2.09864		0.56163	0.719257
																					2.00739	2.07276		0.705217	0.771969		1.50729	1.2559		0.533143	0.567823
																					1.46735	1.95276		0.699564	0.668613		1.81374	2.53292		0.605832	0.524315
																					2.21794	1.58581		0.701747	0.751767		1.97938	0.98895		0.568355	0.604696
																					1.56372	2.59341		0.631799	0.740253		2.61508	2.15771		0.583903	0.640766
																					1.68839	1.74504		0.61898	0.763317		1.70766	1.70737		0.64599	0.482672
																					1.7734	2.18506		0.678536	0.787192		2.26672	1.07562		0.62976	0.588308
																					1.9603	1.44371		0.652214	0.76392		1.66779	1.38796		0.590772	0.411942
																					1.66073	2.48434		0.89234	0.69759		1.67182	2.64617		0.575481	0.59566
																					1.20333	2.47751		0.493297	0.614277		1.34949	3.14928		0.499897	0.654966
																					1.78859	2.51453		0.689362	0.658937		1.84272	2.14806		0.6146	0.584185
																					2.20739	2.70875		0.727228	0.724906		2.66281	1.96937		0.654214	0.841952
																					1.75646	1.89766		0.603877	0.808115		1.50538	1.93378		0.553282	0.829461
																					1.90641	1.6543		0.763556	0.815824		2.02017	1.98565		0.590839	0.5615
																					1.29381	1.60876		0.624815	0.780754		2.01637	2.7633		0.537072	0.619748
																					2.10053	2.31195		0.677107	0.748337		2.75484	1.61047		0.896197	0.630448
																					2.18841	2.01439		0.605235	0.689954		2.06004	2.74951		0.516446	0.955786
																					2.28036	1.44544		0.598464	0.694477		1.68441	1.67206		0.560697	0.541981
																					1.83694	1.40712		0.809816	0.439619		2.02997	1.38234		0.574304	0.72768
																					1.3461	1.87995		0.682362	0.718438		1.76394	2.36441		0.637002	0.570995
																					1.72892	1.5014		0.74629	0.698716		1.76215	1.46839		0.580534	0.651836
																					2.49973	2.94066		0.713397	0.571323		2.95802	0.864656		0.610433	0.771842
																					2.04507	2.62034		0.749922	0.611968		1.55095	1.70273		0.62568	0.620538
																					2.73198	1.6767		0.615075	0.629833		2.74937	1.41687		0.525919	0.47635
																					2.0811	1.64376		0.558017	0.637705		1.93972	1.37242		0.637533	0.651514
																					1.75958	2.07217		0.584984	0.619804		2.69333	2.22391		0.580453	0.599553
																					1.38959	2.12685		0.63095	0.622775		2.01304	1.5892		0.576432	0.417422
																					2.11017	1.51233		0.6192	0.701202		1.53017	1.61589		0.436799	0.509067
																					2.04679	1.94354		0.574696	0.664898		2.26072	1.50949		0.58526	0.578256
																					1.78798	2.0212		0.642682	0.737988		1.76855	1.56406		0.598952	0.58046
																					1.19921	1.19781		0.702788	0.92998		3.28966	1.29109		0.591333	0.500393
																					2.1192	1.53613		0.745135	0.781683		2.33463	1.59172		0.561194	0.527247
																					1.41012	2.68046		0.744134	0.724877		3.18103	1.63323		0.769707	0.667967
																					2.64384	2.3119		0.74403	0.651782		1.45369	1.49659		0.389249	0.700061
																					1.47381	2.56557		0.702001	0.68751		1.84022	1.79809		0.606411	0.620698
																					1.49104	2.25112		0.696648	0.62498		2.21312	2.15817		0.647082	0.633964
																					1.92781	1.77992		0.675267	0.783326		2.45403	1.36752		0.600018	0.676516
																					1.73662	1.02542		0.716061	0.745928		1.54775	2.14657		0.650444	0.611684
																					2.01691	1.40265		0.74736	0.729351		1.71026	3.05581		0.658033	0.504958
																					1.48409	2.4569		0.6375	0.785343		2.26512	2.84379		0.601566	0.597173
																					1.03831	2.06093		0.777863	0.657473		2.26472	1.06804		0.646802	0.543969
																					2.24136	1.29806		0.776204	0.714268		2.27709	2.57297		0.615643	0.618036
																					2.14613	2.09748		0.611169	0.656189		2.17362	2.75915		0.554025	0.64115
																					1.64368	1.1953		0.71768	0.698491		1.73692	1.42862		0.6373	0.581567
																					2.22225	1.10213		0.84673	0.760063		2.29622	1.13424		0.631897	0.503934
																					1.44231	2.59398		0.599142	0.715247		1.33706	1.94582		0.630008	0.533559
																					1.19033	0.998832		0.722506	0.753432		2.4964	1.62444		0.46934	0.669827
																					1.23086	1.04763		0.741016	0.679685		1.64255	2.30096		0.62887	0.620192
																					1.66989	1.57949		0.763187	0.690183		3.43278	1.59339		0.509607	0.648102
																					2.21256	1.97373		0.779275	0.714102		2.15824	1.74495		0.579916	0.567224
																					1.93861	2.70636		0.770505	0.726198		1.00133	2.31802		0.576015	0.595142
																					1.55061	1.14506		0.875266	0.622528		1.539	2.11162		0.470504	0.622837
																					1.12636	1.19431		0.841233	0.72988		2.31383	2.40857		0.591922	0.47169
																					2.53744	1.66508		0.706539	0.667872		1.79696	2.36465		0.515472	1.06388
																					1.38646	0.974993		0.718906	0.747879		1.46622	1.88888		0.563257	0.564891
																					2.50226	2.46555		0.631864	0.528161		2.51032	2.09436		0.785119	0.592823
																					2.29265	1.23509		0.734077	0.739754		2.72976	1.59786		0.634708	0.550685
																					1.91054	1.91814		0.727814	0.65492		2.17481	1.93845		0.500177	0.624728
																					1.55027	0.952652		0.72625	0.659261		2.59922	2.70609		0.586949	0.599057
																					2.01045	1.41569		0.618751	0.716855		2.10072	1.59291		0.563258	0.470537
																					1.79791	2.44822		0.757262	0.710331		1.24853	2.26709		0.925084	0.622656
																					2.12639	2.01602		0.596268	0.718065		2.07297	2.50491		0.54925	0.629209
																					1.72028	2.28074		0.666094	0.673576		2.22771	2.16353		0.637274	0.579147
																					1.51231	2.37924		0.767029	0.630542		1.93857	2.43815		0.628411	0.62414
																					1.57079	1.08198		0.683495	0.518905		1.49213	1.86833		0.596714	0.588702
																					2.66218	1.3938		0.692903	0.65898		2.49295	2.79625		0.582423	0.522214
																					0.97308	0.992164		0.666447	0.664035		1.65433	1.49913		0.649588	0.552054
																					1.90225	0.996965		0.736215	0.852293		1.87864	2.29519		0.588166	0.545903
																					1.9169	2.66326		0.648978	0.646693		2.21279	2.6859		0.614119	0.610975
																					2.21236	1.74692		0.785914	0.566667		2.04272	1.58049		0.542336	0.535119
																					2.30655	1.10559		0.628157	0.669502		2.17013	2.50673		0.62801	0.636915
																					1.40729	2.35823		0.689087	0.567696		2.14126	2.02488		0.632175	0.576372
																					1.36547	1.31523		0.756356	0.811414		2.71124	2.01798		0.469386	0.585098
																					2.29429	1.95722		0.647677	0.697366		1.87684	2.23029		0.634785	0.567217
																					1.50431	2.41276		0.762956	0.654976		2.31662	2.19518		0.636319	0.613426
																					1.59581	1.50948		0.744388	0.684657		2.03108	1.75006		0.62747	0.796307
																					1.99552	2.5936		0.806194	0.724262		1.88808	2.86143		0.495263	0.696044
																					2.33934	1.75596		0.571161	0.61715		2.4427	2.34104		0.618131	0.600076
																					1.99401	2.37616		0.616265	0.449818		1.61866	2.25522		0.621547	0.531832
																					1.66373	2.02266		0.738927	0.512652		2.77502	2.93406		0.520077	0.645345
																					2.59761	2.6135		0.657445	0.725211		1.18555	1.73252		0.524594	0.551513
																					2.25145	2.55699		0.700414	0.559008		1.45552	1.52732		0.524621	0.558307
																					1.18395	1.32898		0.709155	0.722928		2.23657	1.33589		0.624217	0.614327
																					1.64951	2.74203		0.731643	0.610666		2.42244	3.05086		0.934105	0.568208
																					1.26282	1.71467		0.774211	0.683479		2.52071	2.00383		0.628895	0.509218
																					1.49335	1.36141		0.722498	0.649013		2.03179	2.06654		0.643863	0.557107
																					1.54836	2.58065		0.817151	0.687212		1.47281	2.41578		0.568539	0.618714
																					2.43623	1.37825		0.685618	0.604964		1.49517	2.10548		0.60493	0.589836
																					1.77271	1.73693		0.834249	0.68539		1.96521	1.61523		0.522061	0.576231
																					1.96056	1.72154		0.79796	0.737235		2.14412	1.56582		0.532361	0.471
																					1.33076	0.989114		0.727837	0.738112		1.58947	1.73972		0.570928	0.678332
																					2.31772	1.62364		0.749808	0.549635		1.82715	1.51404		0.656126	0.589138
																					1.5649	2.24602		0.805922	0.735253		1.38184	2.40237		0.480003	0.567895
																					2.11446	1.26705		0.604553	0.72017		2.42328	1.85639		0.503802	0.558648
																					2.39708	1.31264		0.742681	0.853084		2.01477	1.51319		0.538038	0.60299
																					2.17942	2.92371		0.775357	0.698525		1.39305	2.01546		0.591021	0.600328
																					1.13329	1.53625		0.639836	0.716544		1.45094	1.66983		0.463236	0.340227
																					2.5108	1.83402		0.654369	0.739668		1.93908	2.73077		0.479936	0.575228
																					2.21765	1.44193		0.671926	0.760359		2.13707	1.59521		0.503463	0.610302
																					2.23179	1.55057		0.776704	0.821598		2.99133	1.76868		0.751675	0.601502
																					2.77886	1.86953		0.738639	0.727806		1.74104	1.25343		0.665266	0.615641
																					2.51971	1.26787		0.763795	0.746305		2.24439	2.61242		0.59299	0.642943
																					1.48113	1.49732		0.710239	0.734872		2.61441	2.86087		0.634034	0.623166
																					1.42568	1.24769		0.682553	0.844045		2.16707	1.28824		0.550516	0.72878
																					1.49114	2.53652		0.615383	0.686968		2.45661	1.51166		0.525306	0.672713
																					1.64652	1.92503		0.706751	0.55644		1.17075	2.11165		0.509443	0.59437
																					1.15974	1.33899		0.753463	0.768324		2.61722	1.32587		0.571506	0.622028
																					1.32603	1.0674		0.815165	0.661046		2.01967	2.63997		0.56443	0.642333
																					1.91761	2.31177		0.68343	0.601005		2.3605	2.279		0.465118	0.590955
																					2.17721	1.0942		0.815675	0.643995		1.293	2.54139		0.475302	0.611008
																					1.76677	2.24774		0.717228	0.733922		1.66963	1.649		0.561952	0.618441
																					2.82402	1.52803		0.682558	0.713307		1.56273	2.07954		0.556104	0.685862
																					2.22899	1.2413		0.720619	0.705826		2.13529	1.77671		0.598295	0.634405
																					1.9229	1.40846		0.628008	0.614814		1.57491	1.56196		0.558329	0.627578
																					2.29742	1.59224		0.755068	0.790896		1.6914	1.36983		0.666551	0.711115
																					1.6632	2.09703		1.11794	0.687224		2.12074	1.92681		0.406137	0.643995
																					1.55669	1.83643		0.446834	0.611302		1.93685	1.57713		0.528315	0.603417
																					2.0834	1.2916		0.73723	0.815323		1.94139	2.81582		0.384261	0.615929
																					2.64392	2.34167		0.503609	0.917879		2.15245	1.53504		0.540151	0.687351
																					1.77918	1.88154		1.18187	0.71913		1.66388	1.59155		0.494079	0.470321
																					1.36148	1.28614		0.852033	0.847769		1.59643	2.24726		0.575318	0.603464
																					1.41785	2.03714		0.789876	0.729901		2.4254	1.94945		0.619952	0.641385
																					2.27699	1.58916		0.67987	0.729878		1.62669	1.62247		0.60944	0.45382
																					1.45419	2.15663		0.731634	0.803089		1.50764	1.83724		0.830909	0.587772
																					1.98265	2.83001		0.803597	0.496161		1.7338	2.1803		0.528907	0.573182
																					2.30984	1.31152		0.623477	0.588288		1.5427	1.68231		0.759495	0.574944
																					1.23178	2.84753		0.742999	0.563455		1.84707	1.48778		0.644238	0.594125
																					2.18949	2.49827		0.822747	0.464259		1.83196	2.37458		0.561079	0.710303
																					1.60855	1.13431		0.814518	0.807563		2.32342	2.08693		0.452954	0.643071
																					1.32825	2.62688		0.480081	0.704155		1.31659	1.83946		0.619205	0.624432
																					1.11975	1.77653		0.588811	0.726656		2.69957	1.08715		0.591557	0.578661
																					2.94764	2.5414		0.510351	0.79475		1.69643	2.52445		0.635418	0.569021
																					1.81562	2.66311		0.731264	0.599483		1.92846	3.04953		0.474179	0.77604
																					1.69424	1.58544		0.743282	0.811206		2.60564	1.3517		0.576907	0.563233
																					1.89775	1.71687		0.710487	0.873363		2.11854	1.82612		0.559665	0.595492
																					2.27436	1.31599		0.616047	0.753866		1.72066	2.06639		0.638899	0.588912
																					1.6665	1.84664		0.673496	0.546856		2.78276	0.979303		0.971954	0.634327
																					1.60096	1.37087		0.704187	0.860368		1.58517	1.85167		0.699983	0.579101
																					1.68667	1.21192		0.77721	0.861848		1.40971	0.981373		0.591307	0.695599
																					1.68292	1.97071		0.730845	0.815444		1.76476	1.54767		0.477357	0.618332
																					1.44261	1.2617		0.65005	0.732139		1.6319	1.11365		0.566895	0.738789
																					2.92169	2.00753		0.703656	0.7189		2.91733	1.87202		0.599342	0.644683
																					2.46523	2.2278		0.654666	0.708348		2.68101	1.72423		0.607911	0.629436
																					1.6256	2.67047		0.797693	0.747588		3.22989	1.9097		0.480186	0.776675
																					2.3434	1.36654		0.740363	0.492923		2.05758	1.82698		0.617525	0.757162
																					1.49432	1.81228		0.668696	0.881473		2.04048	1.8904		0.618921	0.565259
																					2.09723	1.56078		0.666338	0.655552		2.31241	1.4795		0.534264	0.490937
																					1.18833	1.95666		0.631168	0.907858		1.99275	2.0324		0.652972	0.587234
																					1.7864	1.61326		0.619826	0.924651		1.79699	1.96354		0.393038	0.63158
																					2.53658	1.37789		0.703253	0.462934		1.94818	1.97524		0.607995	0.622884
																					2.16691	1.35492		0.626884	0.749375		1.88833	3.15734		0.619169	0.504109
																					1.80589	1.71249		0.556681	0.755358		2.25913	2.01288		0.620681	0.558821
																					2.05791	2.11447		0.774454	0.775339		1.86496	1.30923		0.558301	0.581307
																					1.37638	1.69836		0.850391	0.675698		1.91559	1.83017		0.566965	0.573152
																					1.77148	2.69446		0.782253	0.719974		1.92888	2.32277		0.654135	0.610612
																					2.05519	2.6289		0.768836	0.548694		2.75592	2.26152		0.922326	0.912912
																					1.87177	1.57326		0.693426	0.630985		1.90913	1.50463		0.599643	0.612804
																					1.65261	2.15646		0.7994	0.794976		2.01884	2.20838		0.585481	1.13691
																					2.87979	1.35028		0.716111	0.876091		1.58541	1.50032		0.651217	0.567978
																					2.48538	1.98844		0.618397	0.763738		1.58435	1.27849		0.554026	0.528612
																					2.53042	1.18999		0.752336	0.557423		2.03131	1.40966		0.654728	0.653376
																					1.50013	2.62947		0.59097	0.761844		2.65375	2.4402		0.565657	0.636337
																					1.21093	1.70323		0.769013	0.620816		1.66913	1.45847		0.586778	0.713508
																					2.18351	1.64051		0.739138	0.669865		2.03798	1.92083		0.61344	0.611215
																					2.32781	1.56041		0.71203	0.837984		2.5976	2.43188		0.597575	0.634358
																					2.32731	2.10671		0.618047	0.614063		1.64853	1.78074		0.658738	0.665005
																					1.67471	1.03239		0.644474	0.71347		2.40996	1.58351		0.604865	0.596918
																					2.57559	2.01419		0.68091	0.850251		1.67476	2.44892		0.395734	0.487492
																					1.46824	2.24064		0.761436	0.633795		1.28624	1.97312		0.624936	0.892261
																					1.43567	2.05998		0.713651	0.664596		1.52399	2.29466		0.678731	0.575907
																					1.97579	2.7215		0.778109	0.790172		1.92521	1.41449		0.597347	0.628768
																					1.73351	1.70871		0.762688	0.735343		1.69126	2.38228		0.626271	0.583176
																					1.58959	1.06471		0.721636	0.812684		2.11692	1.84608		0.671854	0.648096
																					1.71727	1.88331		0.636567	0.857347		1.46637	2.07762		0.61977	0.64169
																					2.56257	1.57257		0.75478	0.761383		2.38516	1.61952		0.575818	0.61526
																					2.67097	1.63092		0.704431	0.832699		1.62397	1.71311		0.626986	0.667479
																					2.4478	2.34241		0.665291	0.786873		2.33615	1.84344		0.577608	0.641209
																					1.37041	2.60052		0.791904	0.697886		1.95319	2.59116		0.611484	0.537212
																					1.79348	1.46757		0.778295	0.840107		1.81592	2.02841		0.619542	0.60127
																					1.63543	1.76202		0.771972	0.788881		2.3	1.95837		0.595601	0.610636
																					1.94002	1.92699		0.681525	0.792457		2.17251	1.3432		0.579909	0.645252
																					2.2524	1.66156		0.488731	0.793584		2.47144	1.70156		0.521059	0.644259
																					1.89061	1.42045		0.715834	0.928333		2.16473	1.70016		0.579586	0.629573
																					1.64959	2.71818		0.763187	0.744356		1.78456	1.63746		0.655647	0.564878
																					2.53135	1.7433		0.623117	0.594732		2.6758	2.09331		0.548923	0.611763
																					1.02442	1.54016		0.634644	0.826156		2.4335	0.973853		0.586667	0.630226
																					1.59981	1.99741		0.758051	0.549459		1.29956	1.61349		0.645101	0.583221
																					1.40892	1.45203		0.697716	0.750631		2.83652	2.09784		0.582627	0.61725
																					2.60388	2.77871		0.626243	0.779952		2.23719	2.02184		0.555019	0.592353
																					1.91667	1.98479		0.677717	0.684956		1.52199	1.20402		0.505016	0.616349
																					2.80617	2.37916		0.66716	0.725396		1.54124	2.22803		0.613182	0.565315
																					1.15295	1.60253		0.632777	0.83155		1.63221	1.63497		0.675231	0.341618
																					1.45336	2.06311		0.764875	0.655972		2.62141	2.33927		0.611991	0.601598
																					1.50318	2.72921		0.826682	0.753233		1.64912	2.52497		0.570299	0.619306
																					1.88466	1.1941		1.17907	0.875432		2.39848	0.917345		0.589195	0.754319
																					1.6765	1.95715		0.700011	0.741435		2.4694	1.19396		0.661673	0.651845
																					1.73151	1.83669		0.702274	0.869917		2.15208	1.48003		0.559033	0.656536
																					1.73443	1.52724		0.707977	0.702081		2.06693	2.23674		0.567445	0.612436
																					2.11663	1.17618		0.710675	0.491293		1.92355	1.35901		0.606587	0.660626
																					2.45572	2.95214		0.698354	0.63792		2.31426	2.35334		0.582624	0.577793
																					0.920212	1.75808		0.718194	0.820974		1.47358	1.50869		0.454617	0.623517
																					1.45668	2.73766		0.706773	0.753557		2.26338	2.21539		0.667826	0.49313
																					1.68776	2.74072		0.699961	0.725844		1.88974	1.46744		0.631205	0.580281
																					1.18744	1.30228		0.755361	0.909326		1.81087	1.85633		0.632025	0.742715
																					1.3615	1.61584		0.484153	0.910443		1.90774	1.46097		0.630896	0.573999
																					1.04917	2.25994		0.739537	0.772992		2.33993	2.04397		0.623163	0.606455
																					1.16798	1.26745		0.630893	0.799101		1.72489	1.39624		0.601509	0.673104
																					2.26168	2.30298		0.668694	0.547078		2.28571	1.63456		0.615998	0.643745
																					2.80121	1.4099		0.666779	0.625652		1.90389	1.41122		0.636259	0.638709
																					1.7344	1.81441		0.705551	0.843814		1.89386	2.51621		0.608575	0.899839
																					1.29553	1.50555		0.756933	1.02793		1.52238	3.10743		0.709533	0.796461
																					1.62645	2.05846		0.715292	0.750872		2.18036	1.37369		0.628972	0.646518
																					2.43949	2.2228		0.65311	0.771349		1.77261	1.44678		0.545174	0.541578
																					1.47039	1.13571		0.599052	0.663399		1.7964	1.34472		0.639213	0.502714
																					2.15711	2.82564		0.655881	0.608986		1.73172	2.43225		0.692268	0.602194
																					1.11401	1.4522		0.618388	0.601798		1.50673	1.88919		0.700908	0.606449
																					1.52023	1.81133		0.692993	0.842742		1.60184	2.20112		0.639316	0.603833
																					1.3692	2.46086		0.605199	0.859241		2.41805	2.56378		0.548321	0.593675
																					1.62109	2.11617		0.711602	0.720933		2.18784	2.02248		0.613527	0.621628
																					2.35534	2.2226		0.740929	0.791708		2.70034	2.51142		0.594598	0.726558
																					1.80638	1.23867		0.841378	0.734789		1.84709	1.69188		0.644815	0.607185
																					2.12476	2.01984		0.699733	0.660486		2.70229	2.03476		0.604059	0.607459
																					2.00672	1.94726		0.682422	0.787243		2.18005	1.51297		0.715363	0.615562
																					1.63657	1.75599		0.663646	0.805749		1.34803	1.3334		0.712755	0.464685
																					1.55588	2.39387		0.680083	0.804061		2.69665	1.49216		0.566262	0.630703
																					2.1236	1.32715		0.685107	0.67262		1.93586	1.57178		0.610952	0.63631
																					2.09551	1.26657		0.511226	0.905945		1.51661	2.30804		0.426349	0.578247
																					1.67094	1.38846		0.736454	0.551174		2.3025	1.41828		0.6931	0.612024
																					2.10691	1.5081		0.685668	0.847726		2.49557	2.43507		0.49434	0.594861
																					1.31659	1.4795		0.544601	0.752797		2.84416	2.09938		0.583963	0.626032
																					1.17717	2.38098		0.638291	0.700439		2.26187	2.14726		0.618873	0.653032
																					1.71021	2.25673		0.515677	0.767831		1.68922	2.04607		0.601782	0.648124
																					2.25743	2.51518		0.745602	0.716077		1.92398	1.39208		0.64829	0.597026
																					1.51111	1.22324		0.738096	0.978134		2.6437	1.49499		0.60035	0.419877
																					1.60825	2.18222		0.543693	0.717647		2.30575	2.02382		0.603833	0.648747
																					1.60763	1.19772		0.518808	0.762769		2.00841	1.73923		0.527903	0.810309
																					1.87959	1.54268		0.676068	0.906277		2.82921	1.80361		0.594401	0.614372
																					2.01703	1.36016		0.595612	0.783587		3.17311	1.94714		0.605728	0.575251
																					2.07916	2.81935		0.658986	0.721777		2.05366	2.21964		0.654148	0.583581
																					2.69096	1.72597		0.628546	0.879903		1.89014	1.8867		0.61629	0.576966
																					1.55012	1.91246		0.749834	0.718268		2.22397	1.35751		0.649704	0.558556
																					1.95482	2.66582		0.561122	0.713251		1.52964	2.57287		0.551586	0.65446
																					1.48522	1.66486		0.72777	0.864957		2.16659	1.31906		0.569768	0.499704
																					2.20481	0.912727		0.630584	0.68992		1.34073	1.10696		0.607806	0.750092
																					2.31861	2.11459		0.828472	0.605991		2.11873	2.08039		0.656903	0.582064
																					2.96747	1.23806		0.695472	0.876818		2.32552	1.6573		0.605336	0.615504
																					0.996622	1.71022		0.795846	0.766462		1.84875	1.81549		0.636591	0.630744
																					2.25097	1.21201		0.655036	0.854738		2.34952	1.6106		0.58702	0.564823
																					1.51924	2.0319		0.738358	0.57417		2.58563	2.13769		0.584472	0.637033
																					1.43384	1.69892		0.777512	0.849485		2.67542	2.42064		0.598771	0.588797
																					1.83188	1.43319		0.617766	0.804803		1.69586	1.95141		0.429289	0.637707
																					1.40166	2.22956		0.791479	0.796657		1.5981	1.6373		0.644469	0.591099
																					1.22929	2.36909		0.864285	0.438011		1.97889	1.93867		0.576414	0.626508
																					2.77007	2.28931		0.641823	0.782608		2.84981	2.53768		0.571382	0.59916
																					2.36317	2.77169		0.671523	0.693769		1.98402	2.18267		0.502834	0.432902
																					1.40251	2.1535		0.644112	0.690105		2.0697	1.51146		0.605413	0.48751
																					1.66809	2.0282		0.661671	0.912495		1.57471	2.49964		0.561296	1.09608
																					2.58513	2.29326		0.625038	0.854919		2.41902	1.76975		0.596661	0.670237
																					1.56585	1.19614		0.802177	0.870262		1.38189	3.07616		0.395687	0.817371
																					2.30871	2.50273		0.766238	0.755226		2.51471	1.56055		0.627768	0.831164
																					1.56736	2.11202		0.721645	0.767195		1.71223	1.66507		0.657151	0.650197
																					2.88493	1.65083		0.615975	0.829415		1.58377	1.22986		0.500267	0.607773
																					1.74654	2.04087		0.613971	0.669455		1.42495	2.57251		0.927768	0.60612
																					1.61276	1.74045		0.689053	0.822984		1.39476	2.25845		0.603546	0.607657
																					1.52202	1.66839		0.588308	0.669506		2.76025	1.71425		0.61274	0.639666
																					1.53433	1.35867		0.643237	0.841849		1.93741	1.23429		0.667018	0.561647
																					2.67868	1.61071		0.58043	0.713439		1.00048	1.77298		0.6236	0.610496
																					2.20634	2.21157		0.640554	0.833951		2.41662	1.86717		0.585777	1.16587
																					1.46757	1.9037		0.80989	0.857574		1.57546	1.65059		0.605038	0.605355
																					2.75387	1.6053		0.589892	0.793723		1.56079	1.25718		0.661864	0.627581
																					2.54057	1.90797		0.56469	0.780845		2.47048	1.50262		0.586647	0.665469
																					2.1672	1.88244		0.710554	0.848902		2.55925	1.33675		0.582144	0.72537
																					2.11714	1.39523		0.638676	0.611195		1.85601	2.09159		0.562533	0.619584
																					1.94019	1.17431		0.72287	0.664173		2.34178	1.79929		0.488737	0.655079
																					2.0925	1.6548		0.752065	0.622404		1.4702	2.4031		0.689374	0.616237
																					2.06145	2.27691		0.778215	0.804108		1.65155	2.23644		0.601479	0.559077
																					2.11943	1.78939		0.653237	0.600303		1.91016	1.20497		0.481662	0.509915
																					1.57975	2.29675		0.746276	0.693529		1.04994	2.26571		0.715351	0.6372
																					2.26475	1.77276		0.552427	0.591257		2.0914	1.55799		0.651072	0.684847
																					1.89985	1.68937		0.756464	0.640175		1.74527	1.6841		0.593597	0.63276
																					2.7337	1.4987		0.672877	0.626972		2.14355	1.57217		0.575534	0.617019
																					2.77211	1.38672		0.674379	0.715215		1.60654	1.50893		0.604062	0.569229
																					1.53901	2.08373		0.718112	0.931998		2.37715	1.83505		0.53422	0.637718
																					2.52378	1.2937		0.611375	0.489752		2.31096	1.74278		0.636922	0.671738
																					2.71946	1.67377		0.612685	0.799486		1.44149	2.07992		0.639125	0.646113
																					1.96596	1.9399		0.536593	0.722884		1.96207	1.74327		0.642099	0.633827
																					1.61292	2.03363		0.771593	0.533804		2.10818	1.84955		0.585833	0.59754
																					2.46558	1.12866		0.698468	0.771269		1.84426	1.94836		0.655266	0.652876
																					1.49462	1.12432		0.662963	0.6339		1.81001	3.18668		0.458438	0.614888
																					1.71236	1.14298		0.630468	0.665309		2.61733	2.23603		0.659113	0.597435
																					1.26494	1.11982		0.720208	0.800696		1.69933	1.04243		0.555526	0.582081
																					2.18121	1.24677		0.717271	0.552994		2.13437	2.45247		0.491809	0.624694
																					1.96509	1.03527		0.725006	0.603093		2.11657	1.53137		0.5222	0.585269
																					1.01031	1.32002		0.702608	0.588276		2.27874	1.07787		0.460335	1.04865
																					1.16498	1.56801		0.633543	0.552345		2.40902	1.81626		0.615165	0.638267
																					1.93437	2.35237		0.57054	0.645172		2.45899	1.39641		0.617297	0.722928
																					1.12725	1.56072		0.805634	0.739544		1.81956	1.95875		0.597758	0.487432
																					2.65363	2.39709		0.723769	0.625923		1.42449	1.59777		0.555085	0.528084
																					1.61417	1.73603		0.530187	0.578043		1.88278	1.81493		0.549678	0.497563
																					1.43737	2.65678		0.68879	0.664192		2.51519	1.627		0.594191	0.652409
																					2.61322	1.35189		0.621299	0.708651		2.69929	1.82394		0.655657	0.632159
																					2.58003	1.08448		0.62717	0.836564		1.77853	1.6074		0.555971	0.668666
																					1.1819	1.44153		0.745531	0.615027		2.06952	1.51607		0.6088	0.479453
																					2.34685	1.98562		0.712189	0.734105		1.65474	1.48658		0.439177	0.599263
																					1.44558	2.47793		0.781212	0.817333		2.05867	2.62984		0.630271	0.613483
																					2.06786	1.79372		0.549279	0.808707		2.64536	1.49588		0.611804	0.731774
																					1.56089	1.25704		0.678114	0.716995		1.79069	1.35059		0.54732	0.568291
																					1.99697	1.30683		0.697691	0.855473		1.61364	2.47997		0.603252	0.576143
																					1.46107	1.96997		0.811292	0.751365		1.69426	3.17767		0.560584	0.512455
																					1.55776	2.58618		0.758098	0.613018		2.77321	1.85809		0.604907	0.640456
																					1.7226	2.08941		0.802565	0.672948		1.41121	1.75274		0.462094	0.613207
																					1.23459	2.46954		0.615113	0.609853		2.50741	1.92815		0.633456	0.63253
																					1.51381	2.3873		0.783996	0.611292		1.86709	1.24435		0.552194	0.690443
																					2.54222	2.59134		0.63982	0.759586		1.62499	1.75559		0.463941	0.656762
																					1.7918	2.60984		0.69749	0.631232		2.46781	1.84833		0.613398	0.570923
																					1.86512	2.38092		0.783004	0.787964		1.17414	1.3798		0.55238	0.605769
																					1.31817	1.06325		0.79787	0.76134		2.37805	1.63899		0.613234	0.665778
																					2.42028	1.13459		0.828485	0.579192		1.86836	1.22786		0.588691	0.500516
																					2.7124	1.65895		0.6732	0.903658		1.76314	2.91238		0.561523	0.58158
																					2.10277	2.33108		0.722557	0.522993		2.24596	1.06916		0.597126	0.549045
																					2.48385	1.28269		0.66817	0.757777		2.03156	2.17162		0.565016	0.553407
																					1.75266	2.17642		0.725888	0.804322		2.64621	1.73944		0.630302	0.561299
																					2.55664	1.50556		0.731582	0.581364		1.89182	2.34892		0.610198	0.637476
																					2.84675	1.8025		0.675538	0.555526		1.52967	1.67371		0.569609	0.581992
																					1.13032	1.54788		0.772813	0.808592		3.01975	2.28549		0.596789	0.606806
																					1.47681	1.4251		0.593935	0.821602		1.82927	1.92887		0.588895	0.550809
																					2.76253	1.17051		0.697553	0.743829		2.80594	1.42637		0.611221	0.633613
																					2.59829	1.30774		0.572014	0.602159		1.88411	1.50752		0.570031	0.63077
																					1.75853	1.17745		0.704699	0.624298		1.85281	1.10719		0.596804	0.684836
																					1.60414	1.98299		0.764035	0.783685		1.85769	2.05847		0.591955	0.568926
																					1.23352	1.83193		0.829467	0.744628		2.43799	2.44181		0.554607	0.565723
																					1.90207	1.66976		0.699894	0.677242		2.2178	2.46625		0.615308	0.583131
																					2.6182	2.31917		0.597014	0.717639		2.50151	1.7609		0.603023	0.511073
																					1.77835	1.42175		0.513714	0.860321		1.90863	1.50236		0.604465	0.720268
																					1.52779	1.82898		0.808811	0.735465		1.93927	1.80374		0.671679	0.50562
																					1.36408	2.54628		0.759204	0.619164		1.88898	2.38839		0.551467	0.57814
																					1.24456	2.67955		0.756566	0.554393		1.90602	2.07503		0.642509	0.533478
																					1.46512	1.21068		0.816486	0.475821		1.7158	1.83582		0.648384	0.572621
																					2.14632	1.50821		0.596981	0.71216		1.7274	1.66972		0.61948	0.509756
																					1.39315	2.36038		0.635252	0.538462		2.83096	1.44717		0.60305	0.55045
																					1.66233	1.59939		0.615152	0.700034		2.14035	1.63042		0.516522	0.626956
																					1.11054	1.72503		0.61479	0.679352		2.25281	2.18532		0.581801	0.587101
																					2.64668	1.43429		0.66654	0.587157		2.12206	2.23263		0.606742	0.509859
																					1.6493	1.27434		0.82314	0.637168		2.0344	2.11403		0.576864	0.614758
																					1.53269	1.40736		0.762428	0.637605		2.79924	1.55272		0.618747	0.588285
																					2.22362	1.68119		0.72599	0.809752		2.54139	2.61033		0.59763	0.647012
																					1.22725	1.07035		0.816104	0.758786		1.56143	1.91485		0.586875	1.06869
																					1.72072	1.27669		0.865224	0.83167		1.18912	2.21364		0.589892	0.622086
																					1.28598	1.14771		0.896356	0.639647		2.0357	2.28522		0.586173	0.605227
																					2.62183	1.39725		0.619829	0.837054		1.77235	2.06092		0.509811	0.60366
																					1.34034	1.63958		0.837033	0.697998		1.43756	1.50649		0.516018	0.672536
																					2.12973	2.20534		0.709794	0.776536		2.9927	1.87601		0.562366	0.65691
																					1.1714	2.03769		0.878707	0.772811		2.35789	1.5604		0.631628	0.637431
																					1.39373	1.99494		0.980148	0.699233		3.15455	1.52328		0.491826	0.652094
																					1.16495	2.20386		0.868302	0.620423		2.35302	2.15129		0.620059	0.594716
																					1.71038	1.58304		0.800522	0.768623		2.14408	1.42236		0.48924	0.632398
																					2.23544	1.73598		0.806718	0.807339		1.03956	1.3333		0.630092	0.736807
																					2.22337	2.79827		0.78567	0.677279		2.14758	2.38779		0.537198	0.587608
																					1.83124	1.7761		0.779209	0.533484		2.67507	2.32919		0.632491	0.604912
																					1.62675	1.41995		0.805123	0.782536		1.77675	1.55838		0.715475	0.599832
																					1.54349	2.24821		0.824391	0.720572		1.43352	1.53257		0.576138	0.630423
																					1.92878	1.20604		0.753661	0.649245		2.69541	1.94332		0.989532	0.637179
																					1.58932	2.03005		0.794787	0.71753		2.06596	1.3392		0.615602	0.712632
																					1.9605	2.05946		0.836659	0.692703		2.05395	1.47734		0.526961	0.631985
																					2.59347	1.7987		0.683606	0.730271		1.6217	2.53162		0.651201	0.608502
																					2.34071	1.98787		0.641892	0.619841		2.70354	2.49625		0.437386	1.04429
																					2.28597	1.27384		0.720737	0.681433		1.7638	1.59407		0.428824	0.680332
																					1.52162	1.94581		0.788685	0.735916		2.35913	1.6115		0.534466	0.687141
																					1.89795	2.27327		0.69008	0.617196		1.85226	2.04124		0.547634	0.636826
																					2.07869	1.73071		0.603047	0.764244		1.82556	2.19071		0.939032	0.651292
																					1.24538	1.92139		0.663677	0.834076		1.95639	2.06885		0.598284	0.62504
																					1.63421	1.23988		0.800468	0.554625		2.34635	1.90194		0.602941	1.06078
																					2.27552	1.49641		0.714119	0.80081		1.821	1.62236		0.51413	0.684403
																					2.74555	1.48925		0.645224	0.850658		1.74112	1.97957		0.515227	0.58796
																					1.44251	2.32415		0.682309	0.564261		2.50784	1.75402		0.362845	0.600865
																					2.74009	1.33559		0.647541	0.624749		2.52199	1.83686		0.730333	0.619621
																					2.24229	1.35976		0.559245	0.621128		1.76634	1.48633		0.602435	0.589603
																					2.32936	2.66953		0.694444	0.587663		1.84751	1.47812		0.617819	0.559333
																					1.85801	1.44204		0.761594	0.60253		1.71308	1.40357		0.580703	0.633222
																					2.12337	1.78253		0.798531	0.570403		2.10179	1.2533		0.60479	0.49419
																					1.1718	1.8496		0.609075	0.712928		1.94616	2.34088		0.591195	0.659955
																					2.15975	1.5074		0.738024	0.748351		2.45222	1.48854		0.564424	0.657866
																					1.76409	1.54473		0.728662	0.725256		2.56121	0.937076		0.594985	0.727688
																					1.519	1.50098		0.651855	0.86002		2.38144	1.60487		0.599089	0.640015
																					1.98699	1.75894		0.732188	0.7062		2.47813	2.25413		0.543782	0.618854
																					1.71986	2.28614		0.745392	0.656442		3.02364	1.95217		0.461298	0.583268
																					1.34414	1.6304		0.674252	0.633831		1.95509	1.86064		0.525435	0.650835
																					2.1725	1.79201		0.779086	0.802346		2.41513	2.64563		0.455717	0.594337
																					1.63504	2.49155		0.727097	0.651989		2.21662	2.23686		0.535883	0.638841
																					1.2178	1.08898		0.734986	0.544669		1.88315	1.35565		0.546781	0.603477
																					2.50712	1.28639		0.760762	0.80932		1.56984	2.21516		0.58673	0.554502
																					1.58166	1.88489		0.824498	0.522672		2.24132	2.27439		0.627806	0.601239
																					2.13597	2.01877		0.804374	0.713759		2.40862	2.92409		0.589383	0.890927
																					1.26812	1.27747		0.750833	0.530121		1.66892	1.21692		0.55943	0.688798
																					1.84563	1.81325		0.584396	0.716023		2.90517	1.01116		0.53708	0.582293
																					1.92732	1.43033		0.653149	0.7649		2.23995	1.65522		0.555438	0.465231
																					2.28107	1.64982		0.688319	0.751094		2.48413	2.43561		0.521171	0.494135
																					2.96527	1.49134		0.634975	0.760617		1.37447	1.54539		0.510264	0.589452
																					1.99733	1.40868		0.771163	0.767384		1.3978	1.52918		0.591334	0.662587
																					1.15864	2.13571		1.03919	0.729927		2.59658	1.42526		0.621025	0.585558
																					2.06996	1.74716		0.589024	0.972987		1.6231	1.4896		0.594598	0.690194
																					2.67633	2.45943		0.712525	0.47494		2.73908	1.60239		0.562945	0.644579
																					0.972451	2.12082		0.70486	0.691362		2.22908	1.50887		0.539565	0.676109
																					2.61287	2.07492		0.651084	0.674336		1.91852	1.8952		0.571139	0.626058
																					2.31608	1.88444		0.750248	1.04331		2.8777	0.93376		0.592806	0.649911
																					2.07258	2.08141		0.771076	1.00094		1.95105	1.82041		0.507397	0.854271
																					2.63722	1.49742		0.603712	0.715428		1.78087	1.7271		0.524637	0.652616
																					1.76291	2.17952		0.59408	0.708649		1.63168	1.83352		0.50424	0.801499
																					2.30188	1.53135		0.813877	0.777116		1.64695	2.11009		0.530751	0.622747
																					1.34933	1.26221		0.689817	0.46921		1.69642	1.87284		0.564649	1.05226
																					1.99309	1.59698		0.770531	0.67435		2.27844	1.80032		0.609776	0.612286
																					2.54331	1.86741		0.705532	0.6601		2.34577	1.92066		0.511018	0.56012
																					1.46975	2.18517		0.65379	0.644475		2.24076	1.79391		0.588711	0.613684
																					1.35743	1.88303		0.717136	0.684854		2.2668	3.35364		0.579168	0.301582
																					2.34363	2.43247		0.683311	0.819639		1.78512	1.98224		0.529689	0.55952
																					1.74096	2.10174		0.815535	0.823984		2.87869	1.37612		0.644362	0.643691
																					2.72739	1.38724		0.706001	0.785409		2.4251	1.18045		1.05895	0.769956
																					2.12963	1.06615		0.599193	0.720681		2.52923	2.48384		0.644814	0.807218
																					2.2658	1.08755		0.737919	0.67248		1.49084	1.62452		0.609141	0.653963
																					2.13589	1.13079		0.779204	0.847785		1.73772	1.7169		0.583358	0.599956
																					1.64205	2.2579		0.721833	0.804783		1.82583	2.7878		0.589061	0.384659
																					1.79663	2.33889		0.718671	0.510472		1.17509	1.76225		0.497451	0.545394
																					2.60395	2.35855		0.686083	0.78057		3.07062	1.99257		0.493071	0.615185
																					1.58961	1.46991		0.743683	0.737824		2.13259	2.5403		0.533728	0.569093
																					2.44408	1.87926		0.626195	0.767332		1.84775	1.29674		0.56518	0.657027
																					2.53484	1.55482		0.714499	0.800305		3.04516	1.56995		0.598605	0.411805
																					1.48338	2.01166		0.71869	0.832725		2.41827	1.49367		0.44875	0.655838
																					1.64852	1.87951		0.740608	0.660098		2.52169	2.45605		0.5109	0.548064
																					1.88766	1.79879		0.735306	0.746816		1.97452	1.60258		0.605927	0.57379
																					2.21228	1.40703		0.815107	0.798946		1.70721	1.50765		0.617357	0.603652
																					2.0234	1.41494		0.74361	0.794786		2.44344	1.58319		0.573413	0.642072
																					2.18719	2.0937		0.791679	0.516021		2.80683	2.12065		0.605296	0.46049
																					2.81085	2.08241		0.677376	0.517895		1.95337	1.76278		0.56393	0.665565
																					1.51578	2.36561		0.673866	0.689115		1.75222	2.49647		0.615515	0.597693
																					1.65617	1.34404		0.767761	0.787837		1.62526	1.41784		0.638654	0.606134
																					1.84341	1.35057		0.729721	0.852498		2.36384	1.29683		0.586213	0.665617
																					2.84271	2.70696		0.692406	0.74965		1.53363	1.92283		0.642126	0.592829
																					1.77243	1.88561		0.724659	0.753865		2.59608	1.72947		0.563111	0.581793
																					1.84929	1.39251		0.759697	0.818559		1.78669	3.46396		0.600367	0.581048
																					1.19354	1.97236		0.654339	0.655798		1.57477	1.45142		0.621311	0.903059
																					1.39568	1.39987		0.836397	0.863036		2.33177	1.82663		0.658726	0.581155
																					1.47894	2.0127		0.732457	1.15962		1.16332	1.5776		0.658769	0.64129
																					1.79872	1.39062		0.609602	0.549289		2.19485	1.38304		0.563742	0.536642
																					1.86052	1.35823		0.801519	0.596527		2.12845	1.29744		0.55131	0.5872
																					2.51563	1.78788		0.74134	0.658624		2.16538	2.30847		0.575464	0.551536
																					2.13097	2.46924		0.834906	0.638706		2.65562	1.59955		0.527532	0.573927
																					1.87255	1.69052		0.693678	0.684335		2.83991	2.5534		0.530028	0.575752
																					1.70812	1.47535		0.736253	0.689546		2.31144	1.20293		0.589906	0.468861
																					1.40511	1.73823		0.825685	0.774676		2.18428	1.61217		0.883986	0.897553
																					2.11569	1.41106		0.716732	0.770435		2.29966	1.18074		0.58346	0.509034
																					1.24479	1.71027		0.803793	0.706108		1.42267	1.39106		0.641112	0.637194
																					2.91699	1.61552		0.670322	0.659819		1.90569	1.5746		0.562133	0.669853
																					1.73378	1.66524		0.719557	0.621369		1.49991	1.47884		0.47004	0.8499
																					1.55573	1.53899		0.750523	0.671157		1.72097	1.20496		0.656009	0.504345
																					1.07905	1.66525		0.682714	0.65463		2.68495	2.47078		0.597775	0.599878
																					1.94687	2.7513		0.755043	0.665252		1.26716	1.98835		0.450335	0.635062
																					2.10491	2.11675		0.691265	0.714569		1.79642	1.84307		0.571011	0.455401
																					2.12903	2.08465		0.783534	0.709785		1.98739	1.51814		0.572383	0.678028
																					1.65915	1.45632		0.785796	0.771975		3.10664	1.40701		0.511953	0.597466
																					2.5957	1.3724		0.738176	0.627591		1.70162	1.51746		0.52234	1.22771
																					1.96321	2.47305		0.598126	0.626137		1.3716	2.11599		0.633447	0.599439
																					1.35851	2.80894		0.781759	0.693388		1.8741	1.9731		0.584717	0.577125
																					2.74196	1.94855		0.690593	0.698466		2.14061	1.6981		0.544078	0.672292
																					1.52094	1.52227		0.790739	0.802305		2.40408	1.46317		0.620933	0.564423
																					1.77417	1.74053		0.782263	0.763257		1.61545	2.41801		0.558402	0.637059
																					2.17487	1.59511		0.750301	0.681439		1.59349	2.82063		0.573334	0.644434
																					1.65251	2.42316		0.830786	0.792797		2.60489	0.933585		0.578716	0.723786
																					2.6715	1.97366		0.71793	0.571505		1.70129	1.61638		0.504706	0.593604
																					2.0722	1.3681		0.762534	0.52		2.67289	1.56473		0.606055	0.671708
																					1.74483	2.01125		0.69406	0.664317		1.50671	1.72742		0.527217	0.521046
																					1.82279	1.90224		0.831487	0.575528		1.6108	2.01067		0.641607	0.593512
																					2.3654	2.39264		0.652667	0.686894		2.15256	1.66379		0.557636	0.594692
																					2.25516	2.22272		0.672646	0.686275		1.59902	1.66865		0.581677	0.74771
																					1.44523	2.15434		0.657662	0.715268		2.10065	2.23949		0.450641	0.566072
																					1.62556	2.73653		0.704511	0.759031		1.7978	2.15444		0.583828	0.610541
																					2.08404	1.97856		0.654694	1.07377		1.70089	1.82912		0.621475	0.519394
																					2.05912	1.48328		0.75031	0.460901		1.24095	1.41832		0.60307	0.703695
																					1.46073	1.74957		0.864243	0.678542		1.5819	1.44713		0.571919	0.593173
																					2.51859	1.47404		0.73086	0.753713		2.23592	1.18547		0.608381	0.624131
																					1.58075	1.27457		0.719194	0.794612		1.64133	1.81975		0.571883	0.500821
																					1.61442	1.71624		0.796929	0.83874		2.26009	1.8646		0.556529	0.551553
																					1.76736	2.25516		0.785072	0.725935		1.47844	0.905452		0.618349	0.856
																					2.0283	1.45536		0.720672	0.669334		2.12192	2.23182		0.57837	0.64274
																					2.01962	2.36882		0.521392	0.583327		1.34623	1.54899		0.519481	0.682282
																					1.96484	1.06911		0.774719	0.582978		2.59055	1.25762		0.639751	0.624956
																					1.67853	2.01226		0.775517	0.477661		2.03263	2.57215		0.602033	1.05651
																					1.55161	1.64265		0.684839	0.773098		1.79754	2.6551		0.374083	0.625764
																					2.56316	1.91689		0.576942	0.855883		1.28279	2.07362		0.462393	0.664579
																					1.94573	1.32758		0.796876	0.67261		3.4514	1.47798		0.702417	0.661314
																					2.97023	2.24017		0.695693	0.731073		1.96848	1.6645		0.599383	0.562691
																					2.45052	1.65336		0.664598	0.772044		1.64602	2.61524		0.636347	0.6176
																					2.58152	2.27091		0.675304	0.677119		2.47512	1.62973		0.595811	0.503053
																					1.8556	2.12429		0.783913	0.693296		2.96777	2.1097		0.563943	0.57571
																					2.00723	2.06523		0.680089	0.663321		2.01461	2.87684		0.630567	0.63536
																					2.23537	2.2974		0.611907	0.675177		1.28578	1.53728		0.522537	0.691409
																					2.11699	1.54474		0.787528	0.785544		1.50807	2.0596		0.581103	0.602997
																					2.63294	2.03517		0.731636	0.810226		2.81071	3.12194		0.972891	0.718112
																					1.5136	2.85255		0.762146	0.728868		1.8668	2.27328		0.642795	0.580247
																					1.99347	2.35146		0.646256	0.742828		1.73315	1.51225		0.647536	0.677564
																					2.78296	1.59292		0.734498	0.806947		1.42183	2.27505		0.613662	0.559289
																					1.57892	2.35408		0.801544	0.739731		2.2727	1.74271		0.578118	0.627757
																					2.91565	1.32813		0.726104	0.739359		2.05757	1.34284		0.504725	0.746015
																					1.57211	2.80285		0.791755	0.727012		1.65481	1.81458		0.499535	0.672154
																					1.76722	2.06995		0.80272	0.78983		2.9673	2.0665		0.593881	0.573419
																					1.11989	1.17118		0.702473	0.748354		2.15095	2.46938		0.563367	0.573676
																					1.54399	2.49945		0.871269	0.548892		1.86993	0.921458		0.576855	0.764373
																					2.03948	1.80392		0.783595	0.840333		3.19569	2.11964		0.586148	0.63627
																					1.68693	2.63515		0.850485	0.716936		2.05867	1.30628		0.602331	0.654798
																					1.51618	0.938587		0.804255	0.727908		2.10691	2.75853		0.64189	0.900136
																					1.97905	1.62727		0.771576	0.696544		2.03231	1.43617		0.624883	0.443576
																					1.77557	1.64268		0.689968	0.72323		2.30009	1.99951		0.554173	0.779688
																					2.26954	1.53473		0.716171	0.695063		2.0557	1.59988		0.575998	0.647287
																					1.2452	1.14085		0.728558	0.565702		1.96602	2.00238		0.578491	0.651777
																					2.40537	2.44223		0.667621	0.684145		1.63349	1.45598		0.444264	0.611566
																					1.80584	1.80092		0.690417	0.771117		2.10751	1.92575		0.615629	0.534263
																					2.59357	1.58711		0.654094	0.756667		1.79337	2.41755		0.633687	0.608696
																					1.40489	1.33543		0.792056	0.755855		3.05329	0.838907		0.603295	0.804826
																					2.49185	1.54396		0.66662	0.777084		1.58614	1.4212		0.656809	0.624722
																					1.76556	2.97677		0.756774	0.631605		1.84017	2.5367		0.363876	0.634456
																					1.15117	1.55721		0.616194	0.81171		2.16475	2.39266		0.435343	0.65244
																					1.81309	2.25705		0.710076	0.592858		3.30422	1.98252		0.573318	0.687015
																					1.74247	1.82371		0.705512	0.738568		1.70448	1.33816		0.638448	0.441914
																					1.38099	2.39812		0.7441	0.610707		1.73321	1.07686		0.660835	0.542484
																					1.89392	1.07443		0.533325	0.733275		1.52568	1.47759		0.664949	0.689971
																					1.9185	1.49091		0.590339	0.86729		1.39511	1.94293		0.621961	0.595481
																					1.64109	1.06701		0.608173	0.595623		2.26689	1.51073		0.582631	0.500093
																					2.48612	1.76556		0.56411	0.662634		1.90221	1.81189		0.611199	0.575306
																					1.70252	1.55117		1.19759	0.74473		1.08976	1.44909		0.604397	0.942217
																					2.58694	2.47022		0.596607	0.695423		1.91648	1.66062		0.571016	0.676578
																					1.81224	2.62675		0.65886	0.595827		1.697	2.87065		0.621391	0.59658
																					1.27341	1.94614		0.813993	0.704403		2.69272	1.99396		0.50133	0.630849
																					2.2419	1.883		0.672298	0.69943		1.88632	1.49441		0.612394	0.671423
																					1.14896	1.54281		0.617435	0.649385		2.42442	1.36852		0.622515	0.611056
																					1.50611	1.66021		0.821483	0.790242		2.33702	2.02146		0.620198	0.588186
																					1.81667	1.62315		0.70825	0.815496		1.69809	2.13668		0.513936	0.529062
																					1.5631	1.72795		0.769249	0.681421		1.6539	1.52287		0.442496	0.63439
																					2.68924	1.04138		0.777508	0.73141		2.54934	1.73019		0.644772	0.506619
																					1.86882	2.48697		0.762493	0.583947		2.07138	1.66599		0.602805	0.411885
																					1.41478	1.97028		0.661761	0.631134		1.31631	1.8551		0.630328	0.608149
																					2.28159	1.28361		0.501252	0.872238		2.12062	2.02781		0.466216	0.544723
																					1.6414	1.85926		0.794344	0.796338		2.24198	2.24461		0.573204	0.657684
																					1.9721	2.09939		0.782717	0.679845		1.66676	1.40479		0.505806	0.553699
																					1.80246	1.99586		0.683071	0.66059		1.58245	1.47203		0.676082	1.00787
																					2.66865	2.5114		0.615403	0.647489		2.85682	1.85025		0.653793	1.20654
																					1.57065	1.82892		0.71959	0.637521		2.79221	1.55504		0.603026	0.630554
																					1.0734	2.49001		0.757543	0.727826		1.2611	1.85938		0.583343	0.688672
																					1.90816	1.87853		0.530306	0.739355		2.15702	1.55534		0.533244	0.703358
																					2.34834	2.12927		0.723791	0.713064		3.06326	1.56459		0.670262	0.645038
																					2.46713	2.01989		0.73604	0.658321		1.41122	2.96024		0.429564	0.63921
																					1.52373	1.55106		0.70474	0.651398		1.82543	1.87233		0.597908	0.692705
																					2.72079	1.04444		0.571271	0.658981		2.237	1.72445		0.483516	0.711136
																					1.83109	1.42686		0.712857	0.697042		1.82961	1.33885		0.671292	0.568746
																					1.64779	2.2605		0.822389	0.655076		2.21401	1.62861		0.62433	0.604331
																					1.52276	2.48091		0.880911	0.772758		1.21882	2.33164		0.54039	0.706197
																					1.85777	2.42263		0.745095	0.677723		1.94606	1.87356		0.488367	0.550896
																					1.84967	1.59429		0.628257	0.73914		1.56077	1.94548		0.664482	0.606472
																					2.5295	2.08518		0.587678	0.81392		1.40629	1.89247		0.585349	0.681505
																					1.96588	1.74349		0.712912	0.790594		2.077	2.13171		0.623275	0.692661
																					1.69805	1.79771		0.509067	0.779499		1.31076	2.04636		0.471685	0.645712
																					2.45836	1.84394		0.70812	0.6856		1.82295	2.05237		0.560817	0.588402
																					1.81388	1.55399		0.816258	0.728835		1.8459	1.20198		0.621234	1.13255
																					1.56626	1.57988		0.599561	0.705444		1.78368	2.48792		0.555499	0.64533
																					2.00914	1.76405		0.565832	0.69282		2.71938	1.29893		0.626262	0.581148
																					2.1577	2.57645		0.744422	0.522596		2.42965	1.63333		0.629459	0.508321
																					1.64638	2.73122		0.660191	0.573544		1.93367	1.97633		0.575021	1.04761
																					2.40505	1.74832		0.66425	0.65029		1.5002	2.49188		0.644374	0.622384
																					1.65257	1.73628		0.80507	0.758719		1.83503	1.73893		0.28882	0.638984
																					2.16398	1.84267		0.664245	0.704006		1.52915	2.26077		0.630708	0.639633
																					1.27052	2.84144		0.608851	0.667591		2.16113	1.91527		0.609628	0.485367
																					1.66527	1.6231		0.834321	0.728876		1.87095	1.49463		0.64224	0.65892
																					1.46893	2.19923		0.755245	0.792111		2.67733	2.37029		0.624299	0.566067
																					2.7803	1.55146		0.568327	0.715615		2.54881	2.37331		0.583719	0.546183
																					2.19862	2.08602		0.701915	0.692774		1.81776	1.53925		0.694722	0.693911
																					1.51925	1.48266		0.821566	0.66624		1.7244	1.73603		0.577568	0.618729
																					1.2243	2.49079		0.611598	0.569343		1.48332	2.01625		0.569242	0.522798
																					2.26398	1.70974		0.729189	0.636259		2.38022	2.6461		0.479549	0.611793
																					2.54301	1.64332		0.616666	0.620598		1.20532	2.40995		0.494225	0.594517
																					1.17525	1.22501		0.715301	0.751715		2.42742	1.83204		0.619391	0.681049
																					1.81487	1.54066		0.807331	0.783043		1.71382	1.69434		0.562117	0.365022
																					1.78615	1.47134		0.625054	0.801556		2.61792	1.37958		0.558623	0.544586
																					2.81425	1.24886		0.659932	0.649156		1.50979	2.28413		0.400986	0.478012
																					1.31	0.927996		0.700865	0.79006		1.87693	1.65202		0.558018	0.573976
																					1.97575	1.81524		0.721105	0.643645		2.37285	2.21676		0.637947	0.577276
																					1.63334	2.13734		0.775333	0.64751		2.48033	1.59173		0.596206	0.547273
																					1.75266	2.03529		0.676434	0.696162		3.38774	2.25451		0.586355	0.809394
																					2.13164	1.62456		0.687526	0.833848		3.3788	2.44868		0.74676	0.571283
																					1.5366	1.28378		0.712001	0.8687		1.83645	1.07654		0.680665	0.590534
																					1.42903	1.22995		0.634873	0.649948		2.07106	1.5295		0.651127	0.611984
																					2.28482	1.61705		0.755663	0.838707		2.23945	2.18373		0.563929	0.581044
																					1.4825	1.71045		0.768061	0.503541		1.48584	1.62254		0.446667	0.611497
																					2.04158	2.03541		0.728219	0.697709		1.42042	2.43579		0.569133	0.563797
																					1.3908	2.12605		0.733385	0.733866		1.36295	1.70933		0.537982	0.629734
																					1.28237	2.14948		0.459678	0.676621		2.89408	2.45949		0.613749	0.578453
																					1.28781	1.77698		0.70854	0.76174		2.79634	1.34594		0.555868	0.555569
																					1.41253	1.85813		0.772442	0.686422		2.4747	2.57681		0.55203	0.667242
																					1.46826	1.09059		0.743774	0.647033		2.21958	1.66373		0.55185	0.575615
																					1.65957	1.86701		0.578586	0.713119		2.0117	1.92702		0.624729	0.596271
																					1.60016	1.46589		0.555306	0.788975		1.79603	2.51861		0.618606	0.58085
																					2.17	1.643		0.780499	0.80841		1.9434	2.05823		0.61675	0.528782
																					1.32928	1.56397		0.859929	0.747383		1.70392	2.73457		0.593801	0.537761
																					1.91868	1.57306		0.703783	0.856708		1.77879	2.22504		0.60762	0.639455
																					1.59594	2.97239		0.635424	0.638599		1.80361	1.87789		0.621851	0.560604
																					1.13516	1.88029		0.50896	0.721825		1.89395	2.97092		0.616106	0.766406
																					2.36761	2.56133		0.716909	0.627019		1.28781	2.20453		0.573266	0.703126
																					1.49665	1.40824		0.583418	0.748511		2.57382	0.938943		0.592164	0.716809
																					2.18858	2.03937		0.607245	0.771944		1.64989	2.72942		0.665876	0.897764
																					2.27743	1.82606		0.602027	0.655332		2.18268	1.71862		0.632286	0.520411
																					1.87317	2.54773		0.617277	0.823656		3.06139	1.70829		0.575607	0.619185
																					1.46003	2.09247		0.615456	0.643264		2.35318	1.61013		0.543142	0.621393
																					1.09409	2.09962		0.716929	0.678979		1.69005	2.40311		0.654135	0.573152
																					2.30614	1.29753		0.627981	0.739158		2.69539	1.6523		0.603901	0.573276
																					2.14359	2.27268		0.573586	0.652337		1.93774	2.03879		0.638864	0.572584
																					1.60109	1.66834		0.751311	0.595866		2.4969	1.98515		0.541686	0.558633
																					1.47811	2.52619		0.593081	0.619767		1.39875	2.38487		0.747486	0.494282
																					1.50276	1.7576		0.583726	0.71603		2.2126	2.27518		0.65835	0.472882
																					2.95708	2.04535		0.597498	0.61607		3.45514	2.42387		0.519335	0.561051
																					2.09191	2.67606		0.704261	0.71379		2.23342	2.66586		0.608025	0.57828
																					1.33689	1.3689		0.621607	0.682895		2.50353	2.37568		0.576753	0.598131
																					2.54164	1.62071		0.6713	0.619542		1.83943	2.66013		0.65204	0.616075
																					1.96383	1.23711		0.775869	0.708322		1.9286	2.23343		0.665933	0.57746
																					1.60018	1.92006		0.766552	0.782762		2.16727	1.94747		0.455628	0.585516
																					2.65402	1.8334		0.648642	0.729216		1.85154	1.27391		0.386485	0.575417
																					1.79661	1.28954		0.731612	0.837649		2.59763	1.81823		0.643502	0.620472
																					1.68033	2.29343		0.583837	0.675215		1.63522	2.01448		0.488871	0.518152
																					1.43755	1.33549		0.681318	0.748165		1.6954	1.81482		0.571178	0.649477
																					1.14036	1.8803		0.645906	0.816316		2.92547	2.07227		0.44907	0.549955
																					2.26093	1.65436		0.680806	0.720451		1.33944	1.1748		0.602532	0.650898
																					1.5293	2.27086		0.554155	0.689633		2.54912	2.20159		0.49301	0.614732
																					1.46661	2.79511		0.661235	0.692626		2.05169	1.9256		0.602045	0.592175
																					1.59455	1.6281		0.642951	0.721947		2.65702	1.83732		0.618859	0.600906
																					1.60275	1.59351		0.673986	0.724165		1.36603	1.50259		0.55859	0.527663
																					1.72659	1.398		0.808409	0.570874		1.49791			0.600803
																					1.39874	1.53237		0.738756	0.688219		2.43806			0.582979
																					1.7094	1.38999		0.710718	0.536176		2.59148			0.58658
																					2.32126	1.64277		0.590407	0.787687		2.4737			0.595027
																					1.42231	1.80559		0.613505	0.732746		2.34244			0.580826
																					1.46375	1.27211		0.663807	0.694543		2.13856			0.633247
																					1.62122	1.36608		0.733743	0.657926		1.47181			0.40945
																					1.33573	1.28899		0.754214	0.619358		2.55066			0.442816
																					1.76631	1.29291		0.691904	0.530021		1.8291			0.604039
																					2.89506	1.69116		0.652013	0.569278		1.95763			0.607026
																					1.84691	1.74817		0.656489	0.714687		2.84486			0.590673
																					1.37207	2.5132		0.737567	0.743808		1.34778			0.596981
																					1.40475	1.18016		0.792272	0.787923		1.14884			0.523311
																					1.4559	1.48422		0.680132	0.86229		1.8298			0.597963
																					1.52273	1.65674		0.733335	0.599712		1.91479			0.629676
																					1.87269	1.45033		0.665411	0.837596		2.68342			0.623809
																					1.31532	1.73315		0.786068	1.32269		1.30819			0.581018
																					1.87358	2.80471		0.663632	0.513146		1.67253			0.666336
																					1.75826	1.74112		0.609875	0.699949		2.12226			0.634216
																					2.37892	1.50421		0.629784	0.785316		1.71765			0.648809
																					1.14103	1.81253		0.586465	0.732967		1.34935			0.482673
																					1.67712	1.53282		0.852695	0.670195		1.31639			0.518392
																					2.60365	1.94198		0.610534	0.781439		2.26039			0.557653
																					1.29691	1.6682		0.722664	0.864152		1.68509			0.552404
																					2.16566	1.30778		0.720774	0.598676		2.42895			0.599256
																					1.36749	1.57749		0.655961	0.643227		1.45643			0.575817
																					1.59308	2.23985		0.539128	0.686223		2.65046			0.564396
																					1.31556	1.44889		0.590244	0.669127		1.92384			0.586505
																					2.54437	1.98008		0.577781	1.04933		1.67525			0.601834
																					2.51993	1.35461		0.621794	0.788925		2.19333			0.611265
																					1.61165	1.85248		0.687087	0.698231		1.64265			0.656514
																					2.33156	1.53442		0.666695	0.794782		2.19638			0.550698
																					1.96025	1.39323		0.565462	0.650895		1.75962			0.520703
																					2.60186	1.94648		0.539094	0.652105		1.29424			0.631963
																					2.44608	1.25924		0.580552	0.652274		1.7289			0.31899
																					0.82432	1.84569		0.776804	0.690115		1.95162			0.628879
																					2.03944	1.62792		0.658967	0.76731		1.86542			0.461575
																					1.8226	1.67264		0.693582	0.668319		1.47081			0.656865
																					2.12867	1.71917		0.667962	0.632182		1.59499			0.639621
																					1.11538	1.57795		0.611005	0.771536		1.51885			0.533711
																					1.39611	1.29471		0.771309	0.869786		2.09853			0.633828
																					1.20122	1.19083		0.551932	0.554874		1.48651			0.468634
																					2.10686	1.84496		0.561422	0.74905		2.32212			0.600767
																					2.34876	1.38494		0.663003	0.750078		1.83551			0.607728
																					1.90052	1.71456		0.696154	0.742847		3.13461			0.59284
																					1.9342	1.54784		0.642113	0.830693		1.58301			0.622408
																					2.23718	1.23377		0.796603	0.541552		2.18915			0.501979
																					2.65899	2.46607		0.670776	0.651804		1.58298			0.639638
																					1.66267	1.45811		0.626782	0.79365		2.06652			0.601595
																					2.03302	1.6859		0.607058	1.13213		1.66461			0.524754
																					1.90676	2.00109		0.586501	0.672108		2.39082			0.612322
																					1.42207	1.4755		0.750883	0.682153		2.13887			0.468091
																					1.52964	1.27235		0.784841	0.645694		1.945			0.616089
																					1.45725	1.93095		0.812208	1.20335		1.2939			0.634312
																					2.3792	1.96787		0.701691	0.643965		1.72998			0.801728
																					1.98576	1.70781		0.718309	0.680914		2.03838			0.59944
																					1.96594	1.52024		0.731206	0.555497		1.87069			0.61943
																					2.33332	1.06358		0.705524	0.682671		1.99135			0.677054
																					2.14711	2.74691		0.645087	0.738908		3.05464			0.570785
																					1.60414	1.87363		0.662689	0.626158		1.83702			0.666882
																					2.4688	1.54672		0.660319	0.649042		2.2722			0.513664
																					1.61492	1.58221		0.750889	1.14124		1.51307			0.607062
																					1.58479	1.41268		0.826641	0.688634		2.0263			0.662845
																					1.6035	1.69331		0.829292	0.695829		2.70576			0.655659
																					2.24091	1.41397		0.586648	0.731281		1.60684			0.635234
																					1.27147	2.13758		0.770005	0.56513		1.65665			0.635658
																					1.51243	2.57177		0.748877	0.663478		1.83997			0.575264
																					1.46428	2.12734		0.713656	0.71519		1.87245			0.659213
																					1.71645	1.78928		0.694698	0.833814		1.45972			0.500684
																					1.77987	2.31367		0.739131	0.655817		1.71404			0.601607
																					1.73748	2.21407		0.618481	0.690055		1.93734			0.524457
																					2.3587	2.73091		0.612535	0.613085		2.48796			0.601383
																					1.93315	2.16707		0.649821	0.813511		1.61851			0.56302
																					1.82641	1.70963		0.666485	0.673315		2.66525			0.60062
																					1.79248	1.40107		0.625684	1.19991		1.81618			0.552076
																					1.64345	1.57326		0.70061	0.817242		2.35908			0.636605
																					2.58279	2.90927		0.710913	0.719878		1.82705			0.534722
																					1.71738	1.61574		0.685519	0.789269		1.39826			0.473316
																					1.6389	1.35335		0.816799	0.601016		2.21919			0.600175
																					1.20551	2.3909		0.608144	0.697196		1.79287			0.426725
																					1.7685	1.63324		0.713513	0.813131		1.31118			0.554758
																					1.48266	2.01701		0.723394	0.787201		2.09566			0.552369
																					1.61961	2.18597		0.711871	0.597294		1.84899			0.676579
																					1.83661	1.7006		0.523338	0.775019		1.93664			0.533591
																					1.47705	2.66492		0.489419	0.641708		1.66723			0.668082
																					2.62125	1.17192		0.644062	0.607384		2.68824			0.589244
																					2.27823	1.99627		0.667342	0.604035		1.86819			0.54628
																					2.01976	2.19939		0.573005	0.75956		1.88619			0.598767
																					2.41954	2.4255		0.681856	0.833021		1.98453			0.617314
																					1.63802	2.15039		0.750727	0.76047		1.90853			0.588762
																					1.35953	1.52563		0.747684	0.847828		2.45228			0.648326
																					1.58694	2.54978		0.714019	0.586354		1.53644			0.530109
																					1.57572	1.61962		0.682799	0.765776		1.70836			0.587534
																					1.44439	2.00945		0.633007	1.03263		2.37444			0.590288
																					1.87884	1.59281		0.637738	0.818337		1.96983			0.417879
																					1.15385	1.53042		0.679162	0.835881		1.52438			0.578258
																					2.01121	2.11813		0.738932	0.629176		2.27658			0.658905
																					1.89688	2.26802		0.704863	0.741578		1.44355			0.914635
																					2.31963	1.43318		0.635766	0.732512		1.8792			0.511428
																					1.26508	1.39128		0.636333	0.696638		2.06162			0.670673
																					1.87174	1.44002		0.568576	0.752446		1.20274			0.903291
																					1.76257	2.22943		0.680903	0.716737		1.4129			0.563291
																					2.13209	2.72158		0.655098	0.766047		1.53513			0.504466
																					2.13224	1.64122		0.676194	0.745012		1.33064			0.796921
																					1.43579	1.78415		0.475683	0.774829		2.0418			0.554664
																					1.37684	2.97924		0.562768	0.652162		2.13926			0.565699
																					2.45851	1.36155		0.69091	0.809271		2.22047			0.655751
																					1.80029	2.54746		0.765	0.333138		2.01899			0.475483
																					1.81257	1.9577		0.708071	0.662788		2.53228			0.65885
																					2.4334	1.66362		0.620396	0.826525		1.97165			0.555288
																					1.23561	1.71545		0.518004	0.883013		1.81889			0.805152
																					1.42921	1.26631		0.799719	0.876471		2.42204			0.624349
																					1.57542	1.94065		0.702949	0.732826		1.72387			0.610635
																					1.50378	2.15553		0.640633	0.804695		2.06059			0.859146
																					1.59009	2.42832		0.619607	0.650343		2.29548			0.554509
																					1.50753	1.78668		0.692525	0.600724		2.7345			0.549484
																					2.73175	1.3792		0.663334	0.707263		1.56882			0.40763
																					1.39706	1.72791		0.552097	0.954939		2.02443			0.517393
																					2.87215	2.83879		0.663101	0.737344		2.08689			0.588703
																					2.98937	2.06563		0.567524	0.830795		1.89698			0.569983
																					1.68114	2.32415		0.851341	0.65955		2.07994			0.56622
																					1.62643	1.75824		0.736698	0.754125		1.63655			0.597745
																					0.917757	2.42436		0.673731	0.718478		1.58347			0.502994
																					2.37627	2.15681		0.700239	0.892995		2.90601			0.545016
																					1.36998	2.66133		0.735142	0.654991		3.10347			0.451276
																					1.68358	1.55567		0.739799	0.828302		1.34452			0.873455
																					1.69216	2.03312		0.732003	0.778879		1.79642			0.519683
																					1.41824	1.43869		0.558316	0.711238		1.38406			0.496502
																					2.15359	1.73174		0.611523	0.682891		1.86151			0.606289
																					1.72758	1.48208		0.680405	0.799396		2.8017			0.600839
																					1.35726	2.87979		0.722782	0.70469		2.05582			0.538296
																					2.6532	1.45589		0.657433	0.722999		2.17402			0.449879
																					2.87792	2.14261		0.554703	0.729484		1.8336			0.521495
																					2.23866	2.57826		0.524815	0.688205		2.46266			0.559981
																					2.08712	1.57414		0.600642	0.668503		2.56654			0.551065
																					2.65545	1.30243		0.717714	0.793123		2.19054			0.587801
																					2.50799	2.34837		0.650352	0.626963		2.25559			0.556291
																					1.5471	2.59594		0.607082	0.637191		1.58297			0.657075
																					2.12696	1.91689		0.685062	0.804823		1.79778			0.53618
																					2.40385	1.77504		0.668045	0.635704		2.18169			0.663065
																					1.87262	1.49864		0.507477	0.785037		1.95359			0.576302
																					1.76439	1.15651		0.631062	0.812572		1.95151			0.54862
																					1.62399	1.92222		0.625489	0.588107		2.87226			0.465149
																					1.25177	2.12747		0.560614	0.695689		2.37574			0.6228
																					1.62103	2.54793		0.747734	0.692408		1.69267			0.53065
																					2.54002	1.80245		0.74616	0.733901		1.62818			0.412449
																					2.85175	1.72617		0.598069	0.83825		1.85863			0.538351
																					1.90299	1.25133		0.737868	0.808811		2.63405			0.38877
																					1.57048	1.76004		0.503722	0.670261		1.54434			0.402754
																					1.30234	1.84048		0.480302	0.728592		1.22446			0.496708
																					1.49402	1.90178		0.588317	0.704425		2.09669			0.578427
																					1.73547	2.05526		0.696031	0.671076		1.87272			0.500211
																					1.86924	2.39452		0.739653	0.654207		1.797			0.53022
																					2.50093	1.2186		0.687044	0.740626		2.24593			0.630572
																					1.57477	2.43425		0.634461	0.739695
																					2.10499	2.04975		0.590975	0.732187
																					1.50151	1.89446		0.612673	0.83855
																					2.76436	1.20735		0.573561	0.814608
																					1.76526	2.57971		0.529337	0.726282
																					1.92546	2.16708		0.73387	0.691172
																					1.47606	1.51307		0.628068	0.732643
																					1.65566	1.47517		0.702511	0.791246
																					1.57241	1.57698		0.703482	0.723985
																					1.48518	1.6577		0.706657	0.758019
																					1.95971	2.06676		0.694663	0.741067
																					1.44142	1.13129		0.65744	0.834875
																					1.69691	2.13794		0.61142	0.798999
																					2.10464	1.69128		0.612465	0.799597
																					1.39313	2.79214		0.734331	0.746417
																					1.67584	1.55272		0.72359	0.796028
																					2.20464	1.3985		0.710975	0.802488
																					1.55276	1.67029		0.614886	0.868509
																					2.15976	2.67675		0.685991	0.564394
																					1.67702	2.53924		0.562899	0.705425
																					1.5602	1.21391		0.640405	0.871476
																					2.0185	2.03764		0.699028	0.670907
																					2.33197	1.80704		0.657879	0.73999
																					2.25231	1.91568		0.70919	0.770715
																					1.65506	1.98151		0.703313	0.662686
																					1.90266	1.95408		0.63709	1.06136
																					1.52535	1.44731		0.809756	0.788777
																					2.06552	1.70355		0.757352	0.717844
																					1.29105	1.86445		0.805524	0.802637
																					2.3817	1.47761		0.707583	0.87085
																					2.94613	2.2197		0.651778	0.711803
																					1.22896	1.37079		0.718678	0.835504
																					2.04483	1.4855		0.740002	0.836136
																					2.10456	1.8199		0.717923	0.737319
																					2.8372	1.59045		0.632821	0.772652
																					1.26494	1.26231		0.664199	0.917816
																					1.61648	1.35695		0.614887	0.823326
																					1.53425	1.4189		0.714039	0.76424
																					2.79324	1.23204		0.645864	0.730398
																					1.73332	2.90175		0.807662	0.638793
																					1.41373	1.86521		0.453761	0.770885
																					1.72612	2.63004		0.680296	0.741855
																					2.14017	1.23426		0.756916	0.703691
																					1.45064	1.81984		0.500674	0.521574
																					2.42947	1.43005		0.687816	0.411355
																					2.11075	1.14213		0.673598	0.928617
																					1.6144	1.35442		0.643715	0.641637
																					1.52496	1.51832		0.858553	0.702718
																					1.54995	1.50431		0.683422	0.7338
																					1.26104	1.62184		0.78767	0.70859
																					2.08718	1.66223		0.706564	0.734912
																					2.85848	1.64174		0.727781	0.724688
																					1.78647	1.41131		0.884683	0.755188
																					1.64171	1.66222		0.67878	0.702912
																					2.79398	1.50277		0.662752	0.772911
																					1.43255	1.56011		0.810819	0.424596
																					1.74516	1.57054		0.666615	0.576133
																					1.73252	1.14998		0.699542	0.740293
																					1.64544	1.89932		0.787488	0.797574
																					2.13788	1.97296		0.710542	0.751641
																					2.03479	1.86858		0.706745	0.718902
																					1.68385	1.34825		0.839083	0.799357
																					2.38744	1.21117		0.692622	0.684205
																					2.3256	1.8131		0.789348	1.02189
																					1.93772	1.27271		0.815464	0.50479
																					1.71649	2.4493		0.822101	0.659907
																					1.81477	1.04974		0.705446	0.625673
																					1.85852	2.25641		0.795117	0.622065
																					1.60691	1.44591		0.674026	0.578154
																					0.985742	2.11529		0.67726	0.768697
																					1.5492	2.44351		0.780315	0.664676
																					2.03167	2.52517		0.794566	0.61592
																					2.08369	2.13594		0.748544	0.758517
																					1.64859	2.52101		0.710918	0.845365
																					1.31103	2.15214		0.788912	0.674445
																					1.92258	1.64536		0.725624	0.636478
																					1.13733	1.07311		0.717017	0.820302
																					1.45378	2.78904		0.665972	0.715054
																					1.59678	1.70846		0.844195	0.72912
																					1.70301	1.36779		0.811967	0.70336
																					2.11282	2.08127		0.776212	0.731512
																					1.29654	2.17245		0.705849	0.83364
																					1.18316	2.22701		0.56624	0.588926
																					1.73342	1.31876		0.807418	0.619227
																					2.25926	1.10924		0.510806	0.657041
																					1.86374	1.41633		0.591843	0.721748
																					2.63357	1.64559		0.707972	0.646797
																					1.31043	1.44201		0.676886	0.565782
																					1.87128	1.73567		0.746529	0.728395
																					1.96952	1.68123		0.38294	0.685872
																					2.05821	2.03889		0.763264	0.646809
																					1.91165	1.42695		0.665055	0.70919
																					1.78312	2.04957		0.633416	0.667394
																					2.43405	1.63507		0.684728	0.767613
																					1.80765	2.06653		0.746125	0.697323
																					1.52842	1.23734		0.870043	0.576099
																					1.70358	1.61538		1.09666	0.845549
																					2.53067	1.63029		0.456743	0.719741
																					2.48068	1.36412		0.589941	0.712166
																					2.86972	1.6198		0.711019	0.771902
																					1.81668	2.05878		0.814616	0.723319
																					1.16257	1.57765		0.699662	0.750012
																					2.00694	2.61267		0.698748	0.659892
																					2.10857	1.38562		0.801519	0.74467
																					1.85537	2.62155		0.765827	0.657114
																					1.51317	1.76113		0.736681	0.581149
																					2.12888	1.49418		0.588539	0.847814
																					1.76018	1.8603		0.639331	0.781884
																					1.5139	1.28901		0.746594	0.656953
																					2.04404	1.73531		0.892989	0.659178
																					2.0927	2.34045		0.778674	0.663772
																					1.55406	2.03873		0.853319	0.583719
																					2.30361	1.50146		0.733624	0.699816
																					1.48893	1.90325		0.7821	0.727208
																					2.79299	1.88626		0.734239	0.676446
																					1.84784	1.05818		0.690492	0.654094
																					1.67537	1.52397		0.723832	0.661237
																					1.86762	1.30223		0.715076	0.609193
																					1.34223	1.91583		0.839137	0.604798
																					1.58036	1.16643		0.6811	0.731405
																					1.89617	1.23097		0.743002	0.599378
																					2.4701	1.56861		0.672377	0.693894
																					1.36516	1.49554		0.871306	0.659433
																					1.21323	1.71118		0.695578	0.678539
																					2.15179	2.04803		0.735921	0.693489
																					1.27242	1.12381		0.859651	0.707797
																					2.25231	1.4949		0.668004	0.736747
																					2.38456	2.06543		0.719422	0.767502
																					2.5934	1.31544		0.627578	1.08284
																					1.17733	2.43366		0.866233	0.637501
																					1.39688	1.65795		0.739028	0.823092
																					2.27369	2.6595		0.718018	0.558256
																					1.25348	2.11587		0.80604	0.727168
																					1.34613	2.29796		0.800909	0.567491
																					1.63051	1.54116		0.946614	0.763824
																					2.56028	1.9879		0.64166	0.711149
																					1.53478	2.11748		0.757616	0.734672
																					1.16294	1.7121		0.722339	0.721407
																					2.80048	1.37776		0.697064	0.800451
																					1.53264	1.45143		0.600948	0.714403
																					1.63608	1.66186		1.00206	0.682744
																					1.10762	1.65719		0.69165	0.763013
																					1.86916	1.53457		0.655548	0.679382
																					2.33882	1.27528		0.741413	0.611559
																					1.86029	1.52001		0.806491	0.774346
																					1.39538	1.91502		0.806202	0.7704
																					1.99745	1.4178		0.768	0.805284
																					2.12175	2.0104		0.771837	0.696748
																					2.45274	1.3617		0.768674	0.789614
																					1.65318	1.90524		0.60074	0.747665
																					1.717	1.6811		0.789858	0.728074
																					2.70245	2.12112		0.694456	0.634266
																					1.3149	1.7853		0.684079	0.751295
																					1.04859	1.6199		0.714039	0.735545
																					2.04581	2.27343		0.789177	0.741575
																					1.195	1.33335		0.740008	0.754855
																					2.10345	2.10774		0.672231	0.722926
																					2.19088	1.51375		0.64541	0.737353
																					2.10848	2.34235		0.688793	0.579635
																					1.62563	1.90167		0.763442	0.691786
																					2.2515	1.56348		0.721066	0.679986
																					1.38056	2.28851		0.748604	0.706591
																					1.76852	1.71466		0.770022	0.642848
																					1.68563	1.59231		0.685338	0.806301
																					1.62294	1.67518		0.50607	0.61476
																					1.49995	1.67294		0.700807	0.80196
																					1.37525	1.52019		0.816558	0.680115
																					1.60431	1.44309		0.512418	0.726622
																					1.80283	1.91038		0.515689	0.714875
																					2.18471	2.65885		0.710281	0.600228
																					1.42694	2.13042		0.566913	0.592506
																					1.43624	1.76969		0.63874	0.727688
																					1.70105	1.60312		0.92998	0.708879
																					2.40818	1.34999		0.703588	0.753856
																					1.41894	1.75199		0.787214	0.733165
																					2.23021	1.47534		0.814099	0.685577
																					1.29402	2.34224		0.797585	0.621492
																					2.46497	2.84162		0.761125	0.674379
																					1.31584	1.96017		0.724873	0.574486
																					1.37749	1.39861		0.76546	0.474691
																					1.93383	2.16495		0.791149	0.580021
																					2.03831	1.89994		0.903383	0.640076
																					1.93123	1.66029		0.653356	0.803564
																					1.41566	1.33827		0.667172	0.618628
																					1.31092	1.38334		0.821874	0.761199
																					2.79949	1.28547		0.728545	0.643221
																					1.3632	2.33115		0.87367	0.871706
																					1.88703	1.35932		0.864758	0.761344
																					1.09874	1.12395		0.800132	0.523877
																					2.37018	1.3588		0.699619	0.695645
																					2.26077	1.27976		0.66915	0.690237
																					1.84799	2.55737		0.664036	0.619008
																					1.65902	1.5764		0.775897	0.708338
																					2.25842	1.91702		0.682099	0.734994
																					2.5769	2.07265		0.653992	0.717483
																					2.20217	1.67335		0.694302	0.736203
																					1.29489	2.2325		0.573599	0.691769
																					1.67702	2.05413		0.775867	0.718822
																					2.63926	2.15161		0.572167	0.685529
																					1.33877	2.40665		0.551032	0.716031
																					1.95546	1.90474		0.754794	0.670264
																					1.12311	1.28949		0.818222	0.625539
																					1.46011	1.72824		0.688237	0.714197
																					1.15197	1.97626		0.680436	0.697265
																					1.93781	1.66743		0.733666	0.492415
																					1.28434	1.86177		0.736593	0.721575
																					2.10712	1.22437		0.738994	0.877322
																					1.77974	1.8038		0.810752	0.524347
																					1.53074	1.89934		0.847756	0.72161
																					1.6542	1.75654		0.691008	0.674793
																					1.61188	1.70164		0.819553	0.631131
																					2.2642	2.63325		0.807449	0.672724
																					2.2292			0.634908
																					2.22082			0.709195
																					1.74657			0.767774
																					1.20147			0.864571
																					1.59436			0.684439
																					2.15251			0.773272
																					1.53495			0.772015
																					1.68611			0.720602
																					2.61216			0.692759
																					1.99262			0.719153
																					2.14549			0.741751
																					1.95587			0.748252
																					2.58766			0.673946
																					2.1773			0.93071
																					1.36678			0.728633
																					2.3089			0.922664
																					2.21909			0.767117
																					1.54144			0.77681
																					1.87002			0.797449
																					1.40465			0.736321
																					1.91365			0.748797
																					1.23826			0.82
																					2.4575			0.582044
																					1.55351			0.797909
																					2.24082			0.726857
																					1.6593			0.705582
																					2.03305			1.01762
																					2.80301			0.682361
																					2.28168			0.712443
																					1.77476			0.766739
																					2.06696			0.60158
																					1.50853			0.763541
																					1.49921			0.782008
																					2.44927			0.754477
																					1.38476			0.806996
																					1.60047			0.795769
																					2.87734			0.70755
																					1.45752			0.785898
																					2.53438			0.687929
																					2.46129			0.647647
																					2.31603			0.670554
																					1.88548			0.751368
																					2.75399			0.685072
																					1.36598			0.571501
																					1.72433			0.714047
																					1.4672			0.778043
																					1.70974			0.595764
																					1.50802			0.815465
																					1.98297			0.818029
																					2.17452			0.755016
																					1.51751			0.730145
																					1.51244			0.789149
																					1.37438			0.679377
																					1.63752			0.625504
																					1.42431			0.73828
																					1.58746			0.728581
																					1.58334			0.563472
																					1.5239			0.648804
																					1.74964			0.744198
																					1.38442			0.654197
																					1.88449			0.742795
																					1.92196			0.763007
																					1.56337			0.815308
																					1.75948			0.682057
																					1.4977			0.728413
																					1.40258			0.632168
																					1.73104			0.69841
																					1.89411			1.03617
																					1.43417			1.00094
																					2.59109			0.60579
																					1.86953			0.579026
																					1.59802			0.700897
																					1.78053			0.696704
																					1.37777			0.644837
																					1.99233			0.655247
																					1.72765			0.723011
																					2.2307			0.545557
																					1.80533			0.706997
																					2.49938			0.796519
																					1.8131			0.676861
																					1.99678			0.547744
																					1.52501			0.845959
																					1.48525			0.709106
																					1.80788			0.738843
																					1.19039			0.691083
																					1.25257			0.602277
																					1.76321			0.603168
																					1.57303			0.578415
																					2.93085			0.599181
																					1.58132			0.654576
																					1.89134			0.781514
																					2.0392			0.698869
																					2.12679			0.662994
																					1.70342			0.566665
																					2.22479			0.662189
																					1.36578			0.437187
																					2.15494			0.662917
																					1.65614			0.69845
																					1.14891			0.647235
																					1.93562			0.590564
																					2.39166			0.590627
																					2.25602			0.679907
																					1.48419			0.879337
																					2.4654			0.68177
																					1.93234			0.65197
																					1.72365			0.833361
																					1.85515			0.755329
																					1.73032			0.745043
																					1.85937			0.693048
																					1.29877			0.778445
																					1.94016			0.584621
																					2.48106			0.779053
																					1.90558			0.692566
																					1.57148			0.667155
																					1.9356			0.737013
																					1.71338			0.556616
																					1.31038			0.724104
																					2.43756			0.676564
																					1.96845			0.610218
																					2.13678			0.600385
																					1.34766			0.771061
																					2.07488			0.669284
																					1.50036			0.604538
																					1.19645			0.528767
																					1.77316			0.62515
																					2.44587			0.698934
																					1.54681			0.810934
																					2.33877			0.59418
																					1.88647			0.99156
																					1.32875			0.648617
																					1.19088			0.59297
																					2.75268			0.533097
																					2.03207			0.69981
																					1.97938			0.661491
																					1.07768			0.915307
																					2.11325			0.756738
																					1.1039			0.709288
																					2.15735			0.695075
																					2.39476			0.7413
																					1.63534			0.628636
																					1.65029			0.608735
																					2.04969			0.67427
																					2.42232			0.585578
																					1.30687			0.661905
																					1.82711			0.665184
																					2.23744			0.710862
																					2.09592			0.659761
																					1.32806			0.682956
																					1.74834			0.839964
																					1.9644			0.703786
																					2.76292			0.713312
																					1.12237			0.686524
																					2.31226			0.852545
																					2.06566			0.652732
																					2.0296			0.615277
																					1.46882			0.741757
																					1.65303			0.602348
																					1.15357			1.13891
																					1.83196			0.575705
																					2.83078			0.718314
																					2.23246			0.750024
																					2.20459			0.562767
																					1.76688			0.59164
																					2.02771			0.644099
																					1.38096			0.690535
																					1.41651			0.780859
																					1.82383			0.732227
																					1.31009			0.849788
																					1.18143			0.762263
																					1.49256			0.717081
																					2.34186			0.564141
																					1.42222			0.664175
																					2.28888			0.712826
																					1.57236			0.771189
																					2.92154			0.656773
																					1.74686			0.715021
																					1.75294			0.653618

## Sheet: Supplementary Fig 7
Supplementary Figure 7b											Supplementary Figure 7c
Anhydro (%)											LD-crosslink (%)
WT	Δslt70	ΔmltA	ΔmltB	ΔmltC	ΔmltD	ΔmltF	ΔmltG	ΔrlpA			WT	Δslt70	ΔmltA	ΔmltB	ΔmltC	ΔmltD	ΔmltF	ΔmltG	ΔrlpA
22.1096	17.8759	21.3925	19.7997	21.5305	20.3294	20.2958	7.55408	20.1374			3.37611	4.38501	3.5927	5.056	4.62927	4.28166	4.7309	2.47783	4.35862
20.5045	17.3472	26.6216	20.8531	18.5753	18.82	20.1999	10.3398	20.4843			2.86308	5.91556	4.68849	4.07642	3.41405	4.17185	5.06628	2.93776	4.65682
17.7261	14.2303	25.9981	20.6075	23.0167	19.8142	19.7488	14.761	17.154			3.7053	3.14929	5.07272	4.09735	4.31369	4.64553	5.06014	3.16996	4.68006
18.5344	18.3447	25.4669	19.9657	21.3051	18.8325	19.7462	7.39698	13.5336			2.82006	4.8648	4.48749	3.76341	4.15393	4.38511	4.05449	2.07202	3.41103
20.8749	19.3412	24.3104	20.6538	21.9282	19.3547	19.1717	12.71	21.6592			3.76301	5.23689	4.51855	4.16338	4.26975	5.04903	4.43901	3.5243	4.94315
17.4975	14.0145	24.3625	16.1206	21.4948	18.9971	16.9035	12.0709	20.7214			4.43107	2.71941	4.31847	2.96751	4.27425	4.81591	3.04786	2.56078	4.50185
20.7167	17.5099	18.7465	15.9799	18.599	18.5898	17.8333	11.0199	19.2159			2.96742	4.9754	2.57792	2.36625	3.47751	4.34842	4.71482	2.91749	4.0038
17.9637	16.7461	24.2719	19.6914	21.8794	18.4534	17.1655	13.0849	21.6016			3.1142	4.84505	4.25141	4.14821	4.25432	4.95853	4.42368	2.88763	5.03386
	15.4645	23.8108	20.5909	20.3175	18.6738	19.9437		17.915			4.22492	3.81689	6.27113	4.16916	3.87479	4.42064	5.14289		3.07529
p value (to WT)	0.0071	0.0008	0.8887	0.0834	0.5356	0.5254	<0.0001	0.7651			p value (to WT)	0.0271	0.0268	0.2424	0.0237	0.0002	0.0027	0.0223	0.0142

## Sheet: Supplementary Fig 8
Supplementary Figure 8b
Bacteria	Strain/condition	LD-crosslink (%)	Anhydro (%)
E. coli	WT	2.96	3.38
	DldtD DldtF	0	3.49
S. enterica	WT	6.11244	2.67028
	DldtD DldtE	0	5.81037
A. baumannii	WT Stat.	10.2	6.6
	WT Exp.	2.3	8.8
	Dldt Exp.	0	10.6
M. abcessus	Rough Exp.	29	13
	Rough Stat.	27	15
	Smooth Exp.	37	18
	Smooth Stat.	33	26

## Sheet: Supplementary Fig 9
Supplementary Figure 9b															Supplementary Figure 9c						Supplementary Figure 9d						Supplementary Figure 9e
	Total crosslink (%)															Slt70Ec relative activity						Slt70Ec relative activity						M0Anh				M3Anh				M4Anh				TOTAL				p value (to WT)
	WT						Dldt									Replica 1	Replica 2	Replica 3			LD-crosslink	Replica 1	Replica 2	Replica 3				Replica 1	Replica 2	Replica 3	Replica 4	Replica 1	Replica 2	Replica 3	Replica 4	Replica 1	Replica 2	Replica 3	Replica 4	Replica 1	Replica 2	Replica 3	Replica 4
	Replica 1	Replica 2	Replica 3	Replica 4	Replica 5	Replica 6	Replica 1	Replica 2	Replica 3	Replica 4	Replica 5	Replica 6			Vc Dldt	101.447	98.8277	99.7251			0.0 %	100.817	102.774	96.4088			Vc Dldt	945696	999389	1027605	1070246	0	0	94	125	465974	497766	464297	502668	1.41167e+06	1.49715e+06	1491996	1573039	-
V. cholerae	62.64	60.22	58.09	59.8	58.03	59.23	60.85	58.79	60.93	62.47	60.48	71.33			Vc WT	109.156	104.736	116.531			6.8 %	71.9992	66.0076	58.4566			Vc WT	851169	814318	898704	841546	4940	4538	4581	4910	313330	273416	334417	347424	1169439	1092272	1237702	1193880	0.0004
E. coli	55.7981	56.5356	57.9371				52.67	49.58	50.21	50.39					Ec Dldt	98.0398	101.945	100.015			9.7 %	25.8534	21.4668	20.3614			Pd Dldt	65425	47025	56123		1.24846e+06	866205	853082		177003	142389	167457		1.49089e+06	1.05562e+06	1.07666e+06		-
P. damselae	61.87	60.24	64.52				60.63	61.42	62						Ec WT	51.5655	34.2508	43.1			12.2 %	6.10157	6.27655	6.18104			Pd WT	52995	60727	53771		590377	482961	606239		19881	34350	19376		663253	578038	679386		0.0174
															Pd Dldt	97.5677	101.6	100.832			17.5 %	1.31888	1.18771	0.723751
															Pd WT	22.818	27.3853	20.7934
	LD-crosslink (%)
	WT						Dldt
	Replica 1	Replica 2	Replica 3	Replica 4	Replica 5	Replica 6	Replica 1	Replica 2	Replica 3	Replica 4	Replica 5	Replica 6
V. cholerae	2.37	3.11	3.17	3.22	3.23	3.07	0	0	0	0	0	0
E. coli	11.9485	11.8658	11.8051				0	0	0	0
P. damselae	52.3783	54.0707	54.3183	52.2831			0	0	0
	Anhydro (%)
	WT						Dldt
	Replica 1	Replica 2	Replica 3	Replica 4	Replica 5	Replica 6	Replica 1	Replica 2	Replica 3	Replica 4	Replica 5	Replica 6
V. cholerae	21.15	20.59	20.43	20.05	19.36	21.51	28.85	26.46	26.16	30.1	30.7	30.2
E. coli	7.48599	6.03895	6.72482				9.76	14.04	15.93	16.96
P. damselae	6.67548	5.3393	6.35797	7.57416			11.75	11.97	11.79

## Sheet: Supplementary Fig 10
Supplementary Figure 10b						Supplementary Figure 10c
	Tse4 relative activity						LaL relative activity
	Replica 1	Replica 2	Replica 3				Replica 1	Replica 2	Replica 3
Vc Dldt	94.2832	102.296	103.421			Vc Dldt	96.634	102.277	101.089
Vc WT	96.4268	99.3594	96.5329			Vc WT	106.213	88.7801	88.4898
Pd Dldt	98.8157	96.9205	104.264			Pd Dldt	98.2266	98.6437	103.13
Pd WT	52.4282	58.5735	61.8487			Pd WT	36.1125	36.2328	48.6324

[truncated: 1 more sheets: Supplementary Fig 11]
